# Supplementary material for: Phylogeny of the damselfishes (Pomacentridae) and patterns of asymmetrical diversification in body size and feeding ecology
Source: PLoS One. 2021 Oct 27;16(10):e0258889. doi: 10.1371/journal.pone.0258889 (PMC8550381; doi:10.1371/journal.pone.0258889)
Supplement: S1 File — (ZIP) [file pone.0258889.s001.zip]

Archive with 36 entries (33 files):
- SupportingInfoFinal/
- SupportingInfoFinal/S3_Table_Traits.csv
- __MACOSX/
- __MACOSX/SupportingInfoFinal/
- __MACOSX/SupportingInfoFinal/._S3_Table_Traits.csv
- SupportingInfoFinal/.DS_Store
- __MACOSX/SupportingInfoFinal/._.DS_Store
- SupportingInfoFinal/S2_Fig_TreeSupport.pdf
- __MACOSX/SupportingInfoFinal/._S2_Fig_TreeSupport.pdf
- SupportingInfoFinal/S4_Table_Refs.xlsx
- __MACOSX/SupportingInfoFinal/._S4_Table_Refs.xlsx
- SupportingInfoFinal/S1_Fig_BestML.pdf
- __MACOSX/SupportingInfoFinal/._S1_Fig_BestML.pdf
- SupportingInfoFinal/S4_Fig_LTT.pdf
- __MACOSX/SupportingInfoFinal/._S4_Fig_LTT.pdf
- SupportingInfoFinal/S1_Text_ Methods.docx
- __MACOSX/SupportingInfoFinal/._S1_Text_ Methods.docx
- SupportingInfoFinal/~$xtS1_Supplemental MethodsResults.docx
- __MACOSX/SupportingInfoFinal/._~$xtS1_Supplemental MethodsResults.docx
- SupportingInfoFinal/S3_TreeFile_DamselOnlyTimeTree.phy
- __MACOSX/SupportingInfoFinal/._S3_TreeFile_DamselOnlyTimeTree.phy
- SupportingInfoFinal/S3_Fig_TreeAges.pdf
- __MACOSX/SupportingInfoFinal/._S3_Fig_TreeAges.pdf
- SupportingInfoFinal/~$SuppTble3DamselTraitsFinal.xlsx
- __MACOSX/SupportingInfoFinal/._~$SuppTble3DamselTraitsFinal.xlsx
- SupportingInfoFinal/S2_Table_Primers.docx
- __MACOSX/SupportingInfoFinal/._S2_Table_Primers.docx
- SupportingInfoFinal/~$Text_Supplemental Methods.docx
- __MACOSX/SupportingInfoFinal/._~$Text_Supplemental Methods.docx
- SupportingInfoFinal/S2_TreeFile_DamselTimeTree.tre
- __MACOSX/SupportingInfoFinal/._S2_TreeFile_DamselTimeTree.tre
- SupportingInfoFinal/S1_Table_Genbank.xlsx
- __MACOSX/SupportingInfoFinal/._S1_Table_Genbank.xlsx
- SupportingInfoFinal/S1_TreeFile_BestML.tre
- __MACOSX/SupportingInfoFinal/._S1_TreeFile_BestML.tre
- __MACOSX/._SupportingInfoFinal
