# Supplementary material for: Phylogeny of the damselfishes (Pomacentridae) and patterns of asymmetrical diversification in body size and feeding ecology
Source: PLoS One. 2021 Oct 27;16(10):e0258889. doi: 10.1371/journal.pone.0258889 (PMC8550381; doi:10.1371/journal.pone.0258889)
Supplement: S1 File — (ZIP) [file pone.0258889.s001.zip › SupportingInfoFinal/S3_Table_Traits.csv]

Species_List	Diet ( I=0 P=1 B=2)	DietEcotype	Farming	SIZE 3state	SIZE 5state	MaxSizeTL	BodyDepth
Abudefduf_abdominalis	0	I	0	L	XL	30	55.6
Abudefduf_bengalensis	2	B	0	L	L	17	55.5
Abudefduf_caudobimaculatus	0	I	0	L	L	17.55	56.6
Abudefduf_concolor	2	B	0	L	L	19	54
Abudefduf_conformis	0	I	0	L	L	17.03	55.6
Abudefduf_declivifrons	2	B	0	L	XL	22.14	55
Abudefduf_hoefleri	0	I	0	L	L	20	54
Abudefduf_lorenzi	0	I	0	L	L	18	55.6
Abudefduf_margariteus	0	I	0	L	XL	22.19	52.6
Abudefduf_natalensis	2	B	0	L	L	17	57
Abudefduf_nigrimargo	1	P	0	L	L	15.6	60
Abudefduf_notatus	2	B	0	L	L	17	55.6
Abudefduf_saxatilis	0	I	0	L	XL	22.9	58
Abudefduf_septemfasciatus	2	B	0	L	XL	23	55.6
Abudefduf_sexfasciatus	0	I	0	L	L	19	52.6
Abudefduf_sordidus	2	B	0	L	XL	24	60.6
Abudefduf_sparoides	1	P	0	L	L	16	57.1
Abudefduf_taurus	2	B	0	L	XL	25	52.6
Abudefduf_troschelii	0	I	0	L	L	20	55.6
Abudefduf_vaigiensis	0	I	0	L	L	20	60.6
Abudefduf_whitleyi	0	I	0	L	L	19.34	55.6
Acanthochromis_polyacanthus	0	I	0	M	M	14	55.6
Altrichthys_alelia	0	I	0	S	S	7.5	58
Altrichthys_azurelineatus	0	I	0	S	S	9.29	57.1
Altrichthys_curatus	1	P	0	S	XS	6.5	52
Amblyglyphidodon_aureus	1	P	0	M	M	13	62.5
Amblyglyphidodon_batunaorum	0	I	0	S	S	10	52
Amblyglyphidodon_curacao	0	I	0	M	M	11	60.1
Amblyglyphidodon_flavilatus	0	I	0	S	S	10	60.1
Amblyglyphidodon_flavopurpureus	1	P	0	L	L	15.6	53
Amblyglyphidodon_indicus	0	I	0	M	M	11.2	62
Amblyglyphidodon_leucogaster	1	P	0	M	M	13	60.1
Amblyglyphidodon_melanopterus	1	P	0	M	M	11	64
Amblyglyphidodon_orbicularis	1	P	0	M	M	11.29	66
Amblyglyphidodon_silolona	1	P	0	M	M	12.5	56
Amblyglyphidodon_ternatensis	1	P	0	M	M	14.39	58.8
Amblypomacentrus_annulatus	0	I	0	S	S	8	48.8
Amblypomacentrus_breviceps	1	P	0	S	S	8.5	45.4
Amblypomacentrus_clarus	1	P	0	S	XS	6	39
Amblypomacentrus_kuiteri	1	P	0	S	S	7.5	45
Amblypomacentrus_tricinctus	0	I	0	S	XS	6	44.4
Amphiprion_akallopisos	2	B	0	M	M	13.33	43.5
Amphiprion_akindynos	0	I	0	M	M	12.99	52.6
Amphiprion_allardi	1	P	0	L	L	15	52.6
Amphiprion_barberi	1	P	0	M	M	10.73	56
Amphiprion_biaculeatus	1	P	0	L	L	17	47.6
Amphiprion_bicinctus	1	P	0	M	M	14	54
Amphiprion_chagosensis	1	P	0	M	M	11	54
Amphiprion_chrysogaster	1	P	0	L	L	15	50
Amphiprion_chrysopterus	1	P	0	L	L	17	54
Amphiprion_clarkii	0	I	0	L	L	20.49	54
Amphiprion_ephippium	0	I	0	M	M	14	54
Amphiprion_frenatus	1	P	0	M	M	14	52.6
Amphiprion_latezonatus	1	P	0	M	M	14	54
Amphiprion_latifasciatus	1	P	0	M	M	13	55.6
Amphiprion_leucokranos	1	P	0	M	M	12	46.5
Amphiprion_mccullochi	1	P	0	M	M	12	54
Amphiprion_melanopus	1	P	0	M	M	12	55.6
Amphiprion_nigripes	1	P	0	M	M	11	47.6
Amphiprion_ocellaris	1	P	0	M	M	11	44.4
Amphiprion_omanensis	1	P	0	M	M	14	50
Amphiprion_pacificus	1	P	0	S	XS	5.96	46
Amphiprion_percula	1	P	0	M	M	11	44.4
Amphiprion_perideraion	1	P	0	S	S	10	41.7
Amphiprion_polymnus	1	P	0	M	M	13	44.4
Amphiprion_rubrocinctus	1	P	0	M	M	12	55.6
Amphiprion_sandaracinos	1	P	0	M	M	14	43.5
Amphiprion_sebae	1	P	0	L	L	16	48.7
Amphiprion_tricinctus	1	P	0	M	M	12	54
Azurina_atrilobata	1	P	0	M	M	13.4	40
Azurina_brevirostris	1	P	0	S	S	9.21	61
Azurina_cyanea	1	P	0	L	L	15	37.7
Azurina_elerae	1	P	0	S	S	7	54
Azurina_hirundo	1	P	0	L	L	17.14	27.4
Azurina_lepidolepis	1	P	0	S	S	9	48.8
Azurina_multilineata	1	P	0	L	L	20	37.7
Cheiloprion_labiatus	2	B	0	S	S	7.33	55.6
Chromis_abyssicola	1	P	0	M	M	16.25	48
Chromis_abyssus	1	P	0	M	M	13.19	55
Chromis_albicauda	1	P	0	L	L	18.54	50
Chromis_albomaculata	1	P	0	L	L	19.61	55.6
Chromis_alpha	1	P	0	M	M	11.97	52.6
Chromis_alta	1	P	0	L	L	16.17	50
Chromis_anadema	1	P	0	M	M	11.6	46.3
Chromis_analis	1	P	0	L	L	17	54
Chromis_atripectoralis	1	P	0	M	M	12	48.8
Chromis_bowesi	1	P	0	S	S	10.66	67
Chromis_cadenati	1	P	0	L	XL	21.51	41.7
Chromis_chromis	1	P	0	L	XL	25	43.5
Chromis_chrysura	1	P	0	L	L	18.52	58.8
Chromis_cinerascens	1	P	0	M	M	13	48.8
Chromis_circumaurea	1	P	0	M	M	13.25	58
Chromis_crusma	1	P	0	L	L	18.13	50
Chromis_degruyi	1	P	0	M	M	10.66	52
Chromis_dispila	1	P	0	L	XL	27.3	43.7
Chromis_earina	1	P	0	S	S	8.96	50
Chromis_enchrysura	1	P	0	S	S	10	42.6
Chromis_flavapicis	1	P	0	M	M	13.34	54.7
Chromis_flavaxilla	1	P	0	S	S	7.2	45.1
Chromis_fumea	1	P	0	M	M	13.07	45.4
Chromis_gunting	1	P	0	S	S	10.01	47.6
Chromis_hangganan	1	P	0	S	S	7.54	50
Chromis_hypsilepis	1	P	0	L	L	16	45
Chromis_insolata	1	P	0	L	L	16	47.6
Chromis_katoi	1	P	0	M	M	13.65	50.7
Chromis_kennensis	1	P	0	L	L	16	46.5
Chromis_klunzingeri_	0	I	0	S	S	8.45	57.1
Chromis_limbata	1	P	0	L	L	16.24	48.8
Chromis_limbaughi	1	P	0	M	M	11.3	50
Chromis_lubbocki	1	P	0	M	M	12.5	33
Chromis_mamatapara	1	P	0	M	M	12.5	35
Chromis_mirationis	1	P	0	M	M	13.77	50
Chromis_nitida	1	P	0	S	S	8.88	44.4
Chromis_notata	1	P	0	L	L	17	47.6
Chromis_okamurai	1	P	0	M	M	11.81	50
Chromis_opercularis	0	I	0	L	L	17	45.4
Chromis_ovalis	1	P	0	L	L	19.5	46.7
Chromis_pamae	1	P	0	M	M	13.52	37.3
Chromis_pelloura	1	P	0	M	M	14	51.3
Chromis_pembae	0	I	0	M	M	13	52.6
Chromis_punctipinnis	1	P	0	L	XL	34.39	40
Chromis_randalli	1	P	0	L	L	15	41.7
Chromis_scotochiloptera	1	P	0	L	L	16	54.4
Chromis_sanctahelenae	1	P	0	M	M	13	45
Chromis_scotti	1	P	0	S	S	10	52.7
Chromis_ternatensis	1	P	0	M	M	10.5	54.1
Chromis_tingting	1	P	0	M	M	12.87	51.3
Chromis_vanbebberae	1	P	0	S	S	10.3	51.8
Chromis_verater	1	P	0	L	L	19.9	51.3
Chromis_viridis	1	P	0	S	S	10	48.8
Chromis_weberi	1	P	0	M	M	13.5	45.4
Chromis_woodsi	1	P	0	S	S	9.5	52.6
Chromis_xanthochira	1	P	0	M	M	14	47.6
Chromis_xanthopterygia	1	P	0	M	M	11.5	44.4
Chromis_xanthura	1	P	0	L	L	17	45.4
Chromis_yamakawai	1	P	0	L	L	17.03	44.6
Chrysiptera_biocellata	2	B	1	M	M	12.5	42.6
Chrysiptera_brownriggii	2	B	1	S	S	8	41.7
Chrysiptera_burtjonesi	1	P	0	S	XS	6.24	47.2
Chrysiptera_caeruleolineata	0	I	0	S	XS	6	40
Chrysiptera_caesifrons	1	P	0	S	XS	6.37	41.6
Chrysiptera_chrysocephala	1	P	0	S	XS	6.41	35.1
Chrysiptera_cyanea	0	I	0	S	S	8.5	43.5
Chrysiptera_ellenae	1	P	0	S	S	7.54	52.6
Chrysiptera_flavipinnis	0	I	0	S	S	8	41.7
Chrysiptera_galba	0	I	0	S	S	9.6	37
Chrysiptera_giti	1	P	0	S	XS	4.68	48.1
Chrysiptera_glauca	2	B	1	M	M	11.5	44.4
Chrysiptera_hemicyanea	1	P	0	S	S	7	48.8
Chrysiptera_leucopoma	2	B	1	S	S	8	41.6
Chrysiptera_maurinae	1	P	0	S	XS	6.5	50
Chrysiptera_oxycephala	1	P	0	S	S	9	51.3
Chrysiptera_papuensis	1	P	0	S	XS	5.85	52.3
Chrysiptera_parasema	0	I	0	S	S	7	48.8
Chrysiptera_rapanui	1	P	0	S	S	7.15	37.2
Chrysiptera_rex	2	B	0	S	S	7	39.2
Chrysiptera_rollandi	0	I	0	S	S	7.5	46.5
Chrysiptera_sinclairi	1	P	0	S	XS	6.5	43.9
Chrysiptera_springeri	0	I	0	S	XS	5.5	50
Chrysiptera_starcki	1	P	0	S	S	8.61	42.6
Chrysiptera_talboti	0	I	0	S	XS	6	44.4
Chrysiptera_taupou	0	I	0	S	S	8	43.5
Chrysiptera_traceyi	0	I	0	S	XS	5.58	46.5
Chrysiptera_unimaculata	2	B	1	S	S	10	44.4
Chrysiptera_uswanasi	1	P	0	S	XS	5.85	50
Dascyllus_abudafur	0	I	0	S	S	7.74	62.5
Dascyllus_albisella	1	P	0	M	M	13	62.5
Dascyllus_aruanus	0	I	0	S	S	10	62.5
Dascyllus_carneus	0	I	0	S	S	7	64.5
Dascyllus_flavicaudus	1	P	0	M	M	12	66.7
Dascyllus_marginatus	1	P	0	S	XS	6	69
Dascyllus_melanurus	0	I	0	S	S	8	64.5
Dascyllus_reticulatus	0	I	0	S	S	9	64.5
Dascyllus_strasburgi	1	P	0	M	M	11.11	62.5
Dascyllus_trimaculatus	0	I	0	M	M	14	66.7
Dischistodus_chrysopoecilus	2	B	1	L	L	15	49.5
Dischistodus_melanotus	2	B	1	L	L	16	48.8
Dischistodus_perspicillatus	2	B	1	L	L	18	45.4
Dischistodus_prosopotaenia	2	B	1	L	L	18.5	45.4
Dischistodus_pseudochrysopoecilus	2	B	1	L	L	18	46.5
Hemiglyphidodon_plagiometopon	2	B	1	L	L	18	52.6
Hypsypops_rubicundus	2	B	1	L	XL	36.28	54
Lepidozygus_tapeinosoma	1	P	0	M	M	10.5	34
Mecaenichthys_immaculatus	2	B	0	L	L	15.6	52.6
Microspathodon_bairdii	2	B	1	L	XL	30.45	54
Microspathodon_chrysurus	2	B	1	L	XL	21	54
Microspathodon_dorsalis	2	B	1	L	XL	45.46	54
Neoglyphidodon_bonang	2	B	0	L	L	17.55	60.5
Neoglyphidodon_carlsoni	0	I	0	M	M	12.58	50
Neoglyphidodon_melas	2	B	0	L	L	18	57.1
Neoglyphidodon_nigroris	2	B	1	M	M	13	54
Neoglyphidodon_oxyodon	2	B	0	L	L	15	50
Neoglyphidodon_polyacanthus	0	I	0	L	L	15.35	50
Neoglyphidodon_thoracotaeniatus	0	I	0	M	M	13.5	55.6
Neopomacentrus_aktites	1	P	0	S	S	8.04	42.7
Neopomacentrus_anabatoides	1	P	0	M	M	10.5	40
Neopomacentrus_aquadulcis	1	P	0	S	XS	6.5	41
Neopomacentrus_azysron	1	P	0	S	S	7.5	37.7
Neopomacentrus_bankieri	1	P	0	S	S	8	41.7
Neopomacentrus_cyanomos	1	P	0	S	S	10	41.7
Neopomacentrus_filamentosus	1	P	0	M	M	11	41.7
Neopomacentrus_fuliginosus	1	P	0	M	M	11	46.8
Neopomacentrus_metallicus	1	P	0	S	S	8.67	40
Neopomacentrus_miryae	1	P	0	M	M	11	41.7
Neopomacentrus_nemurus	1	P	0	S	S	8	40.8
Neopomacentrus_sindensis	1	P	0	S	S	10	40.8
Neopomacentrus_sororius	1	P	0	S	S	9.25	33.6
Neopomacentrus_taeniurus	1	P	0	S	S	10	40
Neopomacentrus_violascens	1	P	0	S	S	7.5	48.2
Neopomacentrus_xanthurus	1	P	0	S	XS	6	40
Nexilosus_latifrons	2	B	0	L	XL	35.89	52.6
Parma_alboscapularis	2	B	0	L	XL	24	56
Parma_mccullochi	2	B	0	L	XL	26	57.1
Parma_microlepis	2	B	0	L	L	17.79	52.6
Parma_occidentalis	2	B	0	L	L	16.9	54.5
Parma_oligolepis	2	B	0	L	XL	21.4	57.1
Parma_victoriae	2	B	0	L	XL	26	55.6
Plectroglyphidodon_altus	2	B	0	L	L	15	52.6
Plectroglyphidodon_apicalis	2	B	1	L	L	15	58.8
Plectroglyphidodon_aureus	2	B	1	M	M	11	46.5
Plectroglyphidodon_dickii	2	B	1	M	M	11	54
Plectroglyphidodon_emeryi	2	B	1	S	S	10	51
Plectroglyphidodon_fasciolatus	2	B	1	L	L	16.5	51
Plectroglyphidodon_gascoynei	2	B	1	L	L	15	51.2
Plectroglyphidodon_imparipennis	2	B	0	S	XS	6	44.4
Plectroglyphidodon_insularis	2	B	1	M	M	11	48
Plectroglyphidodon_johnstonianus	2	B	0	M	M	14	55.6
Plectroglyphidodon_leucozonus	2	B	1	M	M	12	51.3
Plectroglyphidodon_luteobrunneus	2	B	1	L	L	16.5	51
Plectroglyphidodon_marginatus	2	B	1	M	M	11.5	46
Plectroglyphidodon_obreptus	2	B	1	L	L	15.09	51.3
Plectroglyphidodon_phoenixensis	2	B	1	S	S	9	50
Plectroglyphidodon_randalli	2	B	0	S	S	9	50
Plectroglyphidodon_sagmarius	2	B	0	S	XS	5.92	52
Pomacentrus_adelus	2	B	1	S	S	8.5	52.6
Pomacentrus_albiaxillaris	1	P	0	S	S	9.1	51
Pomacentrus_albicaudatus	2	B	0	S	XS	6	50
Pomacentrus_alexanderae	0	I	0	S	S	9	48.8
Pomacentrus_alleni	1	P	0	S	XS	6	48.8
Pomacentrus_amboinensis	0	I	0	S	S	9	48.8
Pomacentrus_aquilus	1	P	0	M	M	12	55
Pomacentrus_arabicus	1	P	0	M	M	14.07	58.8
Pomacentrus_armillatus	2	B	1	S	S	8	46
Pomacentrus_aurifrons	1	P	0	S	S	7.95	38.6
Pomacentrus_auriventris	1	P	0	S	S	7.13	38.5
Pomacentrus_australis	2	B	0	S	S	8	41.7
Pomacentrus_baenschi	0	I	0	S	S	10	51.3
Pomacentrus_bangladeshius	2	B	1	S	S	7.5	53
Pomacentrus_bankanensis	2	B	1	S	S	9	48.8
Pomacentrus_brachialis	0	I	0	S	S	9.43	52.6
Pomacentrus_burroughi	2	B	1	S	S	8.5	52.6
Pomacentrus_caeruleopunctatus	1	P	0	M	M	10.5	40
Pomacentrus_caeruleus	1	P	0	S	S	10	38.5
Pomacentrus_callainus	1	P	0	S	S	10	48.4
Pomacentrus_chrysurus	2	B	1	S	S	9	48.8
Pomacentrus_coelestis	0	I	0	S	S	9	39.2
Pomacentrus_flavioculus	0	I	0	M	M	11.31	50
Pomacentrus_flavoaxillaris	1	P	0	S	S	9.49	51
Pomacentrus_geminospilus	0	I	0	S	S	8	46.7
Pomacentrus_grammorhynchus	2	B	1	M	M	11.36	52.6
Pomacentrus_imitator	0	I	0	M	M	11	54
Pomacentrus_lepidogenys	1	P	0	M	M	11.51	46.5
Pomacentrus_leptus	0	I	0	S	S	7	40
Pomacentrus_littoralis	2	B	1	M	M	11	53.3
Pomacentrus_maafu	0	I	0	S	S	8.58	49.5
Pomacentrus_magniseptus	1	P	0	S	S	9.88	52.1
Pomacentrus_melanochir	1	P	0	S	S	7.5	46.1
Pomacentrus_micronesicus	1	P	0	S	S	7.45	40.2
Pomacentrus_microspilus	1	P	0	S	S	7.8	49
Pomacentrus_milleri	0	I	0	S	S	9.63	47.6
Pomacentrus_moluccensis	1	P	0	S	S	9	48.8
Pomacentrus_nagasakiensis	1	P	0	M	M	11	48.8
Pomacentrus_nigriradiatus	1	P	0	S	S	9.62	49
Pomacentrus_nigromanus	0	I	0	S	S	9	47.6
Pomacentrus_nigromarginatus	0	I	0	S	S	8	47.6
Pomacentrus_pavo	0	I	0	M	M	11.58	40
Pomacentrus_philippinus	0	I	0	M	M	10.58	51.2
Pomacentrus_reidi	0	I	0	S	S	9	52.6
Pomacentrus_similis	1	P	0	S	S	7	40
Pomacentrus_smithi	1	P	0	S	S	7	46.5
Pomacentrus_spilotoceps	0	I	0	S	S	8.38	50
Pomacentrus_stigma	0	I	0	M	M	13	52.6
Pomacentrus_sulfureus	0	I	0	M	M	11	48.8
Pomacentrus_taeniometopon	2	B	0	M	M	12	51.3
Pomacentrus_trichrourus	1	P	0	M	M	11	51.3
Pomacentrus_trilineatus	0	I	1	S	S	10	50
Pomacentrus_tripunctatus	2	B	1	S	S	9.23	52.6
Pomacentrus_vaiuli	2	B	1	M	M	10.54	50
Pomacentrus_vatosoa	1	P	0	S	XS	6.5	48.6
Pomacentrus_wardi	2	B	1	S	S	9.88	51.3
Pomacentrus_xanthosternus	0	I	0	S	S	10	50
Pomachromis_fuscidorsalis	1	P	0	S	S	7.81	35.7
Pomachromis_richardsoni	1	P	0	S	S	7.3	38.5
Pristotis_obtusirostris	1	P	0	M	M	14	37.7
Pycnochromis_abruptus	1	P	0	S	S	8.62	48
Pycnochromis_acares	1	P	0	S	XS	5.43	40
Pycnochromis_alleni	1	P	0	S	S	9.22	50
Pycnochromis_amboinensis	1	P	0	S	S	10	62.5
Pycnochromis_atripes	1	P	0	S	S	9	54
Pycnochromis_bami	1	P	0	M	M	7.61	52
Pycnochromis_caudalis	1	P	0	M	M	11.77	57.1
Pycnochromis_delta	1	P	0	S	S	7	51.3
Pycnochromis_dimidiatus	1	P	0	S	S	9	48.8
Pycnochromis_fatuhivae	1	P	0	S	S	9.43	50
Pycnochromis_fieldi	1	P	0	S	S	6.95	52
Pycnochromis_hanui	1	P	0	S	S	7.8	55.3
Pycnochromis_howsoni	1	P	0	S	S	8	48.2
Pycnochromis_iomelas	1	P	0	S	S	10.18	52.6
Pycnochromis_leucurus	1	P	0	S	S	8.5	47.5
Pycnochromis_lineata	1	P	0	S	S	7	42
Pycnochromis_margaritifer	0	I	0	S	S	9	51.3
Pycnochromis_nigrurus	1	P	0	S	XS	6	40.8
Pycnochromis_ovatiformis	1	P	0	S	S	10	60.6
Pycnochromis_pacifica	0	I	0	M	M	10.84	55.6
Pycnochromis_retrofasciatus	1	P	0	S	S	8.85	52.6
Pycnochromis_vanderbilti	1	P	0	S	XS	6	40
Similiparma_hermani	0	I	0	L	L	20.33	54
Similiparma_lurida	0	I	0	L	L	15	48.8
Stegastes_acapulcoensis	2	B	1	L	L	17	52.6
Stegastes_adustus	2	B	1	L	L	15	50
Stegastes_albifasciatus	2	B	1	M	M	13	50
Stegastes_arcifrons	2	B	1	L	L	16.35	51.3
Stegastes_baldwini	2	B	1	S	S	10	47.2
Stegastes_beebei	2	B	1	L	L	18.61	55
Stegastes_diencaeus	2	B	1	M	M	12.5	50
Stegastes_flavilatus	2	B	0	M	M	12.35	52.6
Stegastes_fuscus	2	B	1	M	M	12.6	48.8
Stegastes_imbricatus	2	B	0	M	M	11.75	50
Stegastes_lacrymatus	2	B	1	S	S	10	55.6
Stegastes_leucostictus	2	B	1	L	L	17.5	44.4
Stegastes_limbatus	2	B	1	L	L	19.69	54
Stegastes_lividus	2	B	1	M	M	11	52
Stegastes_nigricans	2	B	1	M	M	14	51
Stegastes_otophorus	2	B	0	M	M	13	46.5
Stegastes_partitus	2	B	0	S	S	10	48.8
Stegastes_pelicieri	2	B	1	M	M	14	52.6
Stegastes_pictus	2	B	1	S	S	9.86	46.5
Stegastes_planifrons	2	B	1	M	M	13	52.6
Stegastes_punctatus	2	B	1	L	L	16.05	51.3
Stegastes_rectifraenum	2	B	1	M	M	13.5	50
Stegastes_rocasensis	2	B	1	M	M	10.87	47.6
Stegastes_sanctipauli	2	B	1	M	M	11.6	50
Stegastes_variabilis	2	B	0	M	M	12.5	47.6
Stegastes_xanthurus	2	B	0	M	M	12.5	47.6
Teixeirichthys_jordani	1	P	0	M	M	14	47.6
