# Supplementary material for: Phylogeny of the damselfishes (Pomacentridae) and patterns of asymmetrical diversification in body size and feeding ecology
Source: PLoS One. 2021 Oct 27;16(10):e0258889. doi: 10.1371/journal.pone.0258889 (PMC8550381; doi:10.1371/journal.pone.0258889)
Supplement: S1 File — (ZIP) [file pone.0258889.s001.zip › SupportingInfoFinal/S4_Table_Refs.xlsx]

## Sheet: Sheet1
Species_List	Diet ( I=0 P=1 B=2)	DietEcotype	Diet Notes	Main Reference
Abudefduf_abdominalis	0	I	Planktivore and benthic feeder	Hobson 1974
Abudefduf_bengalensis	2	B	Algae and unidentified organic matter	Westneat and Resing, 1988
Abudefduf_caudobimaculatus	0	I	algae, zooplankton	same as vaigiensis
Abudefduf_concolor	2	B	algae, benthic inverts	https://biogeodb.stri.si.edu/sftep/en/thefishes/species/1620
Abudefduf_conformis	0	I	zooplanktons, algae and small invertebrates	Bacchet, P., T. Zysman and Y. Lefèvre, 2006.
Abudefduf_declivifrons	2	B	benthic algae, microinvertebrates	https://biogeodb.stri.si.edu/sftep/en/thefishes/species/1621
Abudefduf_hoefleri	0	I	benthic mob feeding, planktivory	Morais et al 2016, JMBA
Abudefduf_lorenzi	0	I	algae, zooplankton	Masuda, H. and G.R. Allen, 1993
Abudefduf_margariteus	0	I	benthic algae, zooplankton	Masuda, H. and G.R. Allen, 1993
Abudefduf_natalensis	2	B	algae, benthic inverts	Masuda, H. and G.R. Allen, 1993
Abudefduf_nigrimargo	1	P	Zooplankton	Wibowo, K., Koeda, K., Muto, N., & Motomura, H. (2018). Abudefduf nigrimargo, a new species of damselfish (Perciformes: Pomacentridae) from Taiwan. Ichthyological Research, 65(4), 471-481.
Abudefduf_notatus	2	B	benthic algae	Masuda, H. and G.R. Allen, 1993
Abudefduf_saxatilis	0	I	algae, benthic inverts, plankton	Randall 1967
Abudefduf_septemfasciatus	2	B	Algae	Allen 1975
Abudefduf_sexfasciatus	0	I	algae, benthic inverts, plankton	Sano et al., 1984; Kuo and Shao 1991
Abudefduf_sordidus	2	B	Algae, crabs, sponges, snails; Benthic	Hobson 1974; Kuo and Shao 1991
Abudefduf_sparoides	1	P	Zooplankton	Frédérich et al. 2009
Abudefduf_taurus	2	B	Algae	Randall 1967
Abudefduf_troschelii	0	I	algae, benthic inverts, plankton	https://biogeodb.stri.si.edu/sftep/en/thefishes/species/1622
Abudefduf_vaigiensis	0	I	algae, zooplankton	Frédérich et al. 2009; Kuo and Shao 1991
Abudefduf_whitleyi	0	I	Omnivore	Allen 1991
Acanthochromis_polyacanthus	0	I	algae, benthic inverts, plankton	Westneat and Resing, 1988
Altrichthys_alelia	0	I	plankton, detritus	unknown: coded same as sister
Altrichthys_azurelineatus	0	I	plankton, detritus	gut contents
Altrichthys_curatus	1	P	plankton	Allen, G.R. and M.V. Erdmann, 2012.
Amblyglyphidodon_aureus	1	P	plankton	Pratchett et al. 2016
Amblyglyphidodon_batunaorum	0	I	algae, benthic inverts, plankton	Madduppa, H. H., Subhan, B., Suparyani, E., Siregar, A. M., Arafat, D., Tarigan, S. A., ... & BRAHMANDITO, A. (2013)
Amblyglyphidodon_curacao	0	I	algae, benthic inverts, plankton	Kuo and Shao 1991; Hobson and Chess 1978
Amblyglyphidodon_flavilatus	0	I	plankton, algae	Allen, 1991
Amblyglyphidodon_flavopurpureus	1	P	plankton	Pratchett et al. 2016
Amblyglyphidodon_indicus	0	I	zooplankton, algae	McMahon et al 2016
Amblyglyphidodon_leucogaster	1	P	Plankton, amphipods, fish eggs,	Allen 1975
Amblyglyphidodon_melanopterus	1	P	plankton	Pratchett et al. 2016
Amblyglyphidodon_orbicularis	1	P	plankton	Pratchett et al. 2016
Amblyglyphidodon_silolona	1	P	plankton	Pratchett et al. 2016
Amblyglyphidodon_ternatensis	1	P	zooplankton	Masuda, H. and G.R. Allen, 1993
Amblypomacentrus_annulatus	0	I	algae, zooplankton	Cooper and Westneat 2009
Amblypomacentrus_breviceps	1	P	plankton	Pratchett et al. 2016
Amblypomacentrus_clarus	1	P	zooplankton	Cooper and Westneat 2009
Amblypomacentrus_kuiteri	1	P	zooplankton	Allen, G.R. and A. Rajasuriya, 1995
Amblypomacentrus_tricinctus	0	I	algae, zooplankton	Cooper and Westneat 2009
Amphiprion_akallopisos	2	B	plants, detritus, benthic	Masuda, H. and G.R. Allen, 1993
Amphiprion_akindynos	0	I	algae, benthic inverts, plankton	Sano et al., 1984; Frédérich et al. 2009
Amphiprion_allardi	1	P	zooplankton	Pratchett et al. 2016
Amphiprion_barberi	1	P	zooplankton	Allen, G.R., J. Drew and L. Kaufman, 2008.
Amphiprion_biaculeatus	1	P	zooplankton	Cooper and Westneat 2009
Amphiprion_bicinctus	1	P	zooplankton	Pratchett et al. 2016
Amphiprion_chagosensis	1	P	zooplankton	Pratchett et al. 2016
Amphiprion_chrysogaster	1	P	same as vaigiensis	Pratchett et al. 2016
Amphiprion_chrysopterus	1	P	zooplankton	Pratchett et al. 2016
Amphiprion_clarkii	0	I	algae, benthic inverts, plankton	Kuo and Shao 1991
Amphiprion_ephippium	0	I	zooplankton, algae	Masuda, H. and G.R. Allen, 1993
Amphiprion_frenatus	1	P	Zooplankton	Pratchett et al. 2016
Amphiprion_latezonatus	1	P	Zooplankton	Pratchett et al. 2016
Amphiprion_latifasciatus	1	P	Zooplankton	Pratchett et al. 2016
Amphiprion_leucokranos	1	P	Zooplankton	Pratchett et al. 2016
Amphiprion_mccullochi	1	P	Zooplankton	Pratchett et al. 2016
Amphiprion_melanopus	1	P	Zooplankton	Pratchett et al. 2016
Amphiprion_nigripes	1	P	Zooplankton	Pratchett et al. 2016
Amphiprion_ocellaris	1	P	Zooplankton	Pratchett et al. 2016
Amphiprion_omanensis	1	P	Zooplankton	Pratchett et al. 2016
Amphiprion_pacificus	1	P	Zooplankton	Pratchett et al. 2016
Amphiprion_percula	1	P	Zooplankton	Kuo and Shao 1991
Amphiprion_perideraion	1	P	Zooplankton	Allen 1975
Amphiprion_polymnus	1	P	Zooplankton	Masuda, H. and G.R. Allen, 1993
Amphiprion_rubrocinctus	1	P	Zooplankton	Pratchett et al. 2016
Amphiprion_sandaracinos	1	P	Zooplankton	Masuda, H. and G.R. Allen, 1993
Amphiprion_sebae	1	P	Zooplankton	Pratchett et al. 2016
Amphiprion_tricinctus	1	P	Zooplankton	Pratchett et al. 2016
Azurina_atrilobata	1	P	Zooplankton	Grove, J.S. and R.J. Lavenberg, 1997
Azurina_brevirostris	1	P	planktivorous	Pyle, Richard L., John L. Earle, and Brian D. Greene. 2008
Azurina_cyanea	1	P	Zooplankton	Pattengill, C.V., B.X. Semmens and S.R. Gittings, 1997
Azurina_elerae	1	P	Zooplankton	https://fishesofaustralia.net.au/home/species/2314#moreinfo
Azurina_hirundo	1	P	Zooplankton	Cooper and Westneat 2009
Azurina_lepidolepis	1	P	Zooplankton	https://fishesofaustralia.net.au/home/species/2318#moreinfo
Azurina_multilineata	1	P	Zooplankton	Pattengill, C.V., B.X. Semmens and S.R. Gittings, 1997
Cheiloprion_labiatus	2	B	Benthic, corals	Cooper and Westneat 2009
Chromis_abyssicola	1	P	Zooplankton	https://fishesofaustralia.net.au/home/species/1279
Chromis_abyssus	1	P	Zooplankton	Pyle, Richard L., John L. Earle, and Brian D. Greene. 2008
Chromis_albicauda	1	P	Zooplankton	Song and Kim 2015
Chromis_albomaculata	1	P	Zooplankton	Tribble and Nishikawa 1982
Chromis_alpha	1	P	Zooplankton	Bacchet, P., T. Zysman and Y. Lefèvre, 2006.
Chromis_alta	1	P	Zooplankton	Schneider, W. and F. Krupp, 1995
Chromis_anadema	1	P	Zooplankton	coded same as xanthura
Chromis_analis	1	P	Zooplankton	https://fishesofaustralia.net.au/home/species/321#moreinfo
Chromis_atripectoralis	1	P	Zooplankton	https://fishesofaustralia.net.au/home/species/2310#moreinfo
Chromis_bowesi	1	P	Zooplankton	Arango, B.G., H.T. Pinheiro, C. Rocha, B.D. Grene, R.L. Pyle, J.M. Corpus, B. Shepherd and L.A. Rocha, 2019.
Chromis_cadenati	1	P	Zooplankton	Wirtz, P. (2012).
Chromis_chromis	1	P	Zooplankton	Allen, 1991
Chromis_chrysura	1	P	Zooplankton	Randall, J.E., G.R. Allen and R.C. Steene, 1990
Chromis_cinerascens	1	P	Zooplankton	https://www.seascapestudio.net/reference/fish.php?id=238
Chromis_circumaurea	1	P	Zooplankton	Pyle, Richard L., John L. Earle, and Brian D. Greene. 2008
Chromis_crusma	1	P	Zooplankton	https://biogeodb.stri.si.edu/sftep/en/thefishes/species/1612
Chromis_degruyi	1	P	Zooplankton	Pyle, Richard L., John L. Earle, and Brian D. Greene. 2008
Chromis_dispila	1	P	Zooplankton	Russell, B.C., 1983
Chromis_earina	1	P	Zooplankton	Pyle, Richard L., John L. Earle, and Brian D. Greene. 2008
Chromis_enchrysura	1	P	Zooplankton	Pattengill, C.V., B.X. Semmens and S.R. Gittings, 1997
Chromis_flavapicis	1	P	Zooplankton	Randall, J.E., 2001.
Chromis_flavaxilla	1	P	Zooplankton	Randall 1995
Chromis_fumea	1	P	Zooplankton	Song and Kim 2015
Chromis_gunting	1	P	Zooplankton	Arango, B.G., H.T. Pinheiro, C. Rocha, B.D. Grene, R.L. Pyle, J.M. Corpus, B. Shepherd and L.A. Rocha, 2019.
Chromis_hangganan	1	P	Zooplankton	Arango, B.G., H.T. Pinheiro, C. Rocha, B.D. Grene, R.L. Pyle, J.M. Corpus, B. Shepherd and L.A. Rocha, 2019.
Chromis_hypsilepis	1	P	Zooplankton	Masuda, H. and G.R. Allen, 1993
Chromis_insolata	1	P	Zooplankton	Böhlke, J.E. and C.C.G. Chaplin, 1993
Chromis_katoi	1	P	Zooplankton	Iwatsubo and Motomura 2018
Chromis_kennensis	1	P	Zooplankton	https://fishesofaustralia.net.au/home/species/2315#moreinfo
Chromis_klunzingeri_	0	I	algae, zooplankton	Masuda, H. and G.R. Allen, 1993
Chromis_limbata	1	P	Zooplankton	Tuya, F., A. Boyra, P. Sanchez-Jerez, C. Barbera and R.J. Haroun, 2004
Chromis_limbaughi	1	P	Zooplankton	Allen, G.R., 1991
Chromis_lubbocki	1	P	Zooplankton	gut contents
Chromis_mamatapara	1	P	Zooplankton	Shepherd, B., H.T. Pinheiro, T.A.Y. Phelps, E.E. Easton, A. Pérez-Matus and L.A. Rocha,
Chromis_mirationis	1	P	Zooplankton	Masuda, H. and G.R. Allen, 1993
Chromis_nitida	1	P	Zooplankton	Masuda, H. and G.R. Allen, 1993
Chromis_notata	1	P	Zooplankton	Iwatsubo and Motomura 2013
Chromis_okamurai	1	P	Zooplankton	Allen, 1991
Chromis_opercularis	0	I	Zooplankton	https://fishesofaustralia.net.au/home/species/4953#moreinfo
Chromis_ovalis	1	P	Zooplankton	Allen, 1991
Chromis_pamae	1	P	Zooplankton	Randall, J.E. and J.E. McCosker, 1992.
Chromis_pelloura	1	P	Zooplankton	Randall, J.E. and G.R. Allen, 1982.
Chromis_pembae	0	I	zooplankton, algae	Masuda, H. and G.R. Allen, 1993
Chromis_punctipinnis	1	P	Zooplankton	Cooper and Westneat 2009
Chromis_randalli	1	P	Zooplankton	Allen, 1991
Chromis_scotochiloptera	1	P	Zooplankton	Masuda, H. and G.R. Allen, 1993
Chromis_sanctahelenae	1	P	Zooplankton	Allen, 1991
Chromis_scotti	1	P	Zooplankton	Pattengill, C.V., B.X. Semmens and S.R. Gittings, 1997
Chromis_ternatensis	1	P	Zooplankton	Frédérich et al. 2009
Chromis_tingting	1	P	Zooplankton	Tea, Y.-K., A.C. Gill and H. Senou, 2019.
Chromis_vanbebberae	1	P	Zooplankton	McFarland, E.P., C.C. Baldwin, D.R. Robertson, L. A. Rocha and L. Tornabene, 2020.
Chromis_verater	1	P	Zooplankton, jellyfish	Hobson, E.S., 1974
Chromis_viridis	1	P	Zooplankton	Olivier, D., Gajdzik, L., Parmentier, E., & Frédérich, B. (2017)
Chromis_weberi	1	P	Zooplankton	Kuo and Shao 1991
Chromis_woodsi	1	P	Zooplankton	Allen, 1991
Chromis_xanthochira	1	P	Zooplankton	Allen, 1991
Chromis_xanthopterygia	1	P	Zooplankton	Randall and McCarthy, 1987
Chromis_xanthura	1	P	Zooplankton	Olivier, D., Gajdzik, L., Parmentier, E., & Frédérich, B. (2017)
Chromis_yamakawai	1	P	Zooplankton	Iwatsubo and Motomura 2013
Chrysiptera_biocellata	2	B	Benthic, algae	Kuo and Shao 1991
Chrysiptera_brownriggii	2	B	Benthic algae, crustaceans	Myers, R.F., 1991.
Chrysiptera_burtjonesi	1	P	feeds up in water column	Allen, G.R., M.V. Erdmann and N.K.D. Cahyani, 2017
Chrysiptera_caeruleolineata	0	I	plants, detritus, copepods	Masuda, H. and G.R. Allen, 1993
Chrysiptera_caesifrons	1	P	feeds up in water column	Allen, G.R., M.V. Erdmann and E.M. Kurniasih, 2015
Chrysiptera_chrysocephala	1	P	Zooplankton	Manica, A., N. Pilcher and S. Oakley, 2002.
Chrysiptera_cyanea	0	I	algae, copepods, plankton	Cooper and Westneat 2009
Chrysiptera_ellenae	1	P	feeds up in water column	Allen, G.R., M.V. Erdmann and N.K.D. Cahyani, 2017
Chrysiptera_flavipinnis	0	I	algae, zooplankton	Masuda, H. and G.R. Allen, 1993
Chrysiptera_galba	0	I	algae, zooplankton	Allen 1991
Chrysiptera_giti	1	P	Zooplankton	Allen, G.R. and M.V. Erdmann, 2008.
Chrysiptera_glauca	2	B	benthic algae	Sano, M., M. Shimizu and Y. Nose, 1984
Chrysiptera_hemicyanea	1	P	Zooplankton	Allen 1991
Chrysiptera_leucopoma	2	B	benthic algae and crustaceans	Myers, R.F., 1991. Micronesian reef fishes.
Chrysiptera_maurinae	1	P	feeds up in water column	Allen, G.R., M.V. Erdmann and N.K.D. Cahyani, 2017
Chrysiptera_oxycephala	1	P	Zooplankton	Myers, R.F., 1991.
Chrysiptera_papuensis	1	P	same as oxycephala	Allen, G.R., M.V. Erdmann and N.K.D. Cahyani, 2017
Chrysiptera_parasema	0	I	plankton, algae	Kasukawa, H.; Oshima, N.; Fujii, R. (1986)
Chrysiptera_rapanui	1	P	Zooplankton	Pratchett et al. 2016
Chrysiptera_rex	2	B	benthic algae and crustaceans	Kuo and Shao 1991
Chrysiptera_rollandi	0	I	algae, zooplankton	Allen 1991
Chrysiptera_sinclairi	1	P	Zooplankton	Pratchett et al. 2016
Chrysiptera_springeri	0	I	algae, zooplankton	Allen 1991
Chrysiptera_starcki	1	P	Zooplankton	Pratchett et al. 2016
Chrysiptera_talboti	0	I	plants, plankton	Masuda, H. and G.R. Allen, 1993
Chrysiptera_taupou	0	I	plants, plankton	Masuda, H. and G.R. Allen, 1993
Chrysiptera_traceyi	0	I	plants, plankton	Myers, R.F., 1991.
Chrysiptera_unimaculata	2	B	benthic algae	Myers, R.F., 1991.
Chrysiptera_uswanasi	1	P	feeds up in water column	Allen, G.R., M.V. Erdmann and N.K.D. Cahyani, 2017
Dascyllus_abudafur	0	I	same as aruanus	Borsa, P., A. Sembiring, C. Fauvelot and W.-J. Chen, 2014
Dascyllus_albisella	1	P	Zooplankton	Pratchett et al. 2016
Dascyllus_aruanus	0	I	benthic algae, zooplankton	Masuda, H. and G.R. Allen, 1993, Fréderich et al 2009
Dascyllus_carneus	0	I	benthic algae, zooplankton	Masuda, H. and G.R. Allen, 1993
Dascyllus_flavicaudus	1	P	Zooplankton	Randall, H.A. and G.R. Allen, 1977
Dascyllus_marginatus	1	P	Zooplankton	Pratchett et al. 2016
Dascyllus_melanurus	0	I	algae, copepods, plankton	Cooper and Westneat 2009
Dascyllus_reticulatus	0	I	algae, benthic inverts	Hobson, E.S. and J.R. Chess, 1978
Dascyllus_strasburgi	1	P	Zooplankton	Bacchet, P., T. Zysman and Y. Lefèvre, 2006.
Dascyllus_trimaculatus	0	I	copepods, benthic algae	Masuda, H. and G.R. Allen, 1993, Fréderich et al 2009
Dischistodus_chrysopoecilus	2	B	benthic algae, farmer	Hata and Ceccarelli, 2016
Dischistodus_melanotus	2	B	benthic algae, farmer	Cooper and Westneat 2009
Dischistodus_perspicillatus	2	B	benthic algae, farmer	Hata and Ceccarelli, 2016
Dischistodus_prosopotaenia	2	B	benthic algae, farmer	Hata and Ceccarelli, 2016
Dischistodus_pseudochrysopoecilus	2	B	benthic algae, farmer	Hata and Ceccarelli, 2016
Hemiglyphidodon_plagiometopon	2	B	benthic algae, farmer	Cooper and Westneat 2009
Hypsypops_rubicundus	2	B	benthic algae, farmer	Cooper and Westneat 2009
Lepidozygus_tapeinosoma	1	P	Zooplankton	Cooper and Westneat 2009
Mecaenichthys_immaculatus	2	B	benthic algae, weeds	Cooper and Westneat 2009
Microspathodon_bairdii	2	B	benthic algae, weeds	Grove, J.S. and R.J. Lavenberg, 1997
Microspathodon_chrysurus	2	B	benthic algae, coral, inverts	Emery, A.R., 1978. Pomacentridae.
Microspathodon_dorsalis	2	B	algae, farmers	Grove, J.S. and R.J. Lavenberg, 1997
Neoglyphidodon_bonang	2	B	benthic algae	Cooper and Westneat 2009
Neoglyphidodon_carlsoni	0	I	benthic algae, zooplankton	Allen, 1991
Neoglyphidodon_melas	2	B	algae, soft corals, inverts	Sano et al., 1984; Kuo and Shao 1991
Neoglyphidodon_nigroris	2	B	Algae, copepods,crustaceans	Myers 1991; Kuo and Shao 1991
Neoglyphidodon_oxyodon	2	B	benthic algae	Masuda, H. and G.R. Allen, 1993, Cooper and Westneat, 2009
Neoglyphidodon_polyacanthus	0	I	benthic algae, zooplankton	Allen, 1991
Neoglyphidodon_thoracotaeniatus	0	I	algae, inverts, copepods	Masuda, H. and G.R. Allen, 1993
Neopomacentrus_aktites	1	P	Zooplankton	Allen, G.R., G.I. Moore and M.G. Allen, 2017.
Neopomacentrus_anabatoides	1	P	Zooplankton	Masuda, H. and G.R. Allen, 1993
Neopomacentrus_aquadulcis	1	P	Zooplankton	Allen, G., R. Steene, P. Humann and N. DeLoach, 2003
Neopomacentrus_azysron	1	P	Zooplankton and fish larvae	Allen, 1991; Kuo and Shao 1991
Neopomacentrus_bankieri	1	P	Zooplankton	Pratchett et al. 2016
Neopomacentrus_cyanomos	1	P	Zooplankton	Robertson et al. 2016
Neopomacentrus_filamentosus	1	P	Zooplankton	Masuda, H. and G.R. Allen, 1993
Neopomacentrus_fuliginosus	1	P	Zooplankton	Masuda, H. and G.R. Allen, 1993
Neopomacentrus_metallicus	1	P	Zooplankton	Pratchett et al. 2016
Neopomacentrus_miryae	1	P	Zooplankton	Pratchett et al. 2016
Neopomacentrus_nemurus	1	P	Zooplankton	Myers, R.F., 1991.
Neopomacentrus_sindensis	1	P	Zooplankton	Pratchett et al. 2016
Neopomacentrus_sororius	1	P	Zooplankton	Masuda, H. and G.R. Allen, 1993
Neopomacentrus_taeniurus	1	P	Zooplankton	Myers, R.F., 1991.
Neopomacentrus_violascens	1	P	Zooplankton	Myers, R.F., 1991.
Neopomacentrus_xanthurus	1	P	Zooplankton	Masuda, H. and G.R. Allen, 1993
Nexilosus_latifrons	2	B	Benthic algae, mollusks	Cooper and Westneat 2009, Grove and Lavenberg, 1997
Parma_alboscapularis	2	B	algae, benthic inverts	Russell, B.C., 1983.
Parma_mccullochi	2	B	Algae	Allen, 1991
Parma_microlepis	2	B	algae, benthic inverts	Cooper and Westneat 2009
Parma_occidentalis	2	B	Algae	Masuda, H. and G.R. Allen, 1993
Parma_oligolepis	2	B	algae, benthic inverts	Masuda, H. and G.R. Allen, 1993
Parma_victoriae	2	B	algae, benthic inverts	Masuda, H. and G.R. Allen, 1993
Plectroglyphidodon_altus	2	B	benthic algae	Masuda, H. and G.R. Allen, 1993
Plectroglyphidodon_apicalis	2	B	benthic algae	Cooper and Westneat 2009
Plectroglyphidodon_aureus	2	B	benthic algae	Pratchett et al. 2016
Plectroglyphidodon_dickii	2	B	algae, benthic inverts	Myers, R.F., 1991. Micronesian reef fishes.
Plectroglyphidodon_emeryi	2	B	algae, benthic inverts	Randall, J.E., 1985
Plectroglyphidodon_fasciolatus	2	B	benthic algae	Pratchett et al. 2016
Plectroglyphidodon_gascoynei	2	B	benthic algae	Pratchett et al. 2016
Plectroglyphidodon_imparipennis	2	B	algae, benthic inverts	Randall, J.E., 1985
Plectroglyphidodon_insularis	2	B	benthic algae	Pratchett et al. 2016
Plectroglyphidodon_johnstonianus	2	B	algae, corals	Randall, J.E., 1985
Plectroglyphidodon_leucozonus	2	B	benthic algae	Masuda, H. and G.R. Allen, 1993
Plectroglyphidodon_luteobrunneus	2	B	benthic algae	Pratchett et al. 2016
Plectroglyphidodon_marginatus	2	B	benthic algae	Peyton, K. A., Valentino, L. M., & Maruska, K. P. (2014).
Plectroglyphidodon_obreptus	2	B	benthic algae	Lieske, E. and R. Myers, 1994
Plectroglyphidodon_phoenixensis	2	B	benthic algae	Bacchet, P., T. Zysman and Y. Lefèvre, 2006.
Plectroglyphidodon_randalli	2	B	algae, benthic inverts	Allen, 1991
Plectroglyphidodon_sagmarius	2	B	benthic algae	Bacchet, P., T. Zysman and Y. Lefèvre, 2006.
Pomacentrus_adelus	2	B	benthic algae	Pratchett et al. 2016
Pomacentrus_albiaxillaris	1	P	Zooplankton	Allen, Erdmann & Pertiwi, 2017
Pomacentrus_albicaudatus	2	B	algae, detritus	Allen, 1991
Pomacentrus_alexanderae	0	I	algae, zooplankton	Cooper and Westneat 2009
Pomacentrus_alleni	1	P	Zooplankton	Pratchett et al. 2016
Pomacentrus_amboinensis	0	I	algae, zooplankton	Kuiter, R.H. and T. Tonozuka, 2001
Pomacentrus_aquilus	1	P	Zooplankton	Allen and Randall, 1980
Pomacentrus_arabicus	1	P	Zooplankton	Pratchett et al. 2016
Pomacentrus_armillatus	2	B	benthic algae and crustaceans	Allen 1993
Pomacentrus_aurifrons	1	P	Zooplankton	Allen, G.R., 2004.
Pomacentrus_auriventris	1	P	Zooplankton	Pratchett et al. 2016
Pomacentrus_australis	2	B	benthic algae	Allen, 1991
Pomacentrus_baenschi	0	I	algae, zooplankton	Randall, J.E., 2005.
Pomacentrus_bangladeshius	2	B	benthic algae	Habib, K. A., Islam, M. J., Nahar, N., & Neogi, A. K. (2020).
Pomacentrus_bankanensis	2	B	benthic algae	Kuo and Shao 1991
Pomacentrus_brachialis	0	I	benthic algae, zooplankton	Myers, R.F., 1991.
Pomacentrus_burroughi	2	B	benthic algae	Pratchett et al. 2016
Pomacentrus_caeruleopunctatus	1	P	Zooplankton	Pratchett et al. 2016
Pomacentrus_caeruleus	1	P	Zooplankton	Frédérich et al. 2009
Pomacentrus_callainus	1	P	Zooplankton	Pratchett et al. 2016
Pomacentrus_chrysurus	2	B	benthic algae	Pratchett et al. 2016
Pomacentrus_coelestis	0	I	algae, benthic inverts, plankton	Kuo and Shao 1991
Pomacentrus_flavioculus	0	I	algae, zooplankton	unknown: same as sister P. imitator
Pomacentrus_flavoaxillaris	1	P	Zooplankton	unknown: same as sister group
Pomacentrus_geminospilus	0	I	algae, zooplankton	Pratchett et al. 2016
Pomacentrus_grammorhynchus	2	B	benthic algae	Allen, 1991
Pomacentrus_imitator	0	I	algae, zooplankton	Allen, 1991
Pomacentrus_lepidogenys	1	P	algae, benthic inverts, plankton	Kuo and Shao 1991
Pomacentrus_leptus	0	I	algae, benthic inverts	Masuda, H. and G.R. Allen, 1993
Pomacentrus_littoralis	2	B	benthic algae	Sano et al., 1984; Kuo and Shao 1991
Pomacentrus_maafu	0	I	same as amboinensis	Allen and Drew 2012
Pomacentrus_magniseptus	1	P	Zooplankton	unknown: same as sister group
Pomacentrus_melanochir	1	P	Zooplankton	Pratchett et al. 2016
Pomacentrus_micronesicus	1	P	Zooplankton	Pratchett et al. 2016
Pomacentrus_microspilus	1	P	Zooplankton	Pratchett et al. 2016
Pomacentrus_milleri	0	I	algae, benthic inverts	Masuda, H. and G.R. Allen, 1993
Pomacentrus_moluccensis	1	P	Zooplankton	Pratchett et al. 2016
Pomacentrus_nagasakiensis	1	P	Zooplankton	Moyer, J.T., 1975.
Pomacentrus_nigriradiatus	1	P	Zooplankton	unknown: same as sister group
Pomacentrus_nigromanus	0	I	algae, copepods, plankton	Allen, 1991
Pomacentrus_nigromarginatus	0	I	algae, zooplankton	Masuda, H. and G.R. Allen, 1993
Pomacentrus_pavo	0	I	algae, benthic inverts, plankton	Gerber and Marshall 1974, Olivier et al 2017
Pomacentrus_philippinus	0	I	algae, benthic inverts, plankton	Kuo and Shao 1991
Pomacentrus_reidi	0	I	algae, zooplankton	Masuda, H. and G.R. Allen, 1993
Pomacentrus_similis	1	P	Zooplankton	Pratchett et al. 2016
Pomacentrus_smithi	1	P	Zooplankton	Pratchett et al. 2016
Pomacentrus_spilotoceps	0	I	algae, zooplankton	Allen, G., R. Steene, P. Humann and N. DeLoach, 2003
Pomacentrus_stigma	0	I	algae, zooplankton	Masuda, H. and G.R. Allen, 1993
Pomacentrus_sulfureus	0	I	algae, zooplankton	Fishelson, L., Popper, D., & Avidor, A. (1974).
Pomacentrus_taeniometopon	2	B	benthic algae	Kuiter, R.H. and T. Tonozuka, 2001
Pomacentrus_trichrourus	1	P	Zooplankton	Allen and Randall, 1980
Pomacentrus_trilineatus	0	I	algae, zooplankton	Masuda, H. and G.R. Allen, 1993
Pomacentrus_tripunctatus	2	B	benthic algae	Kuo and Shao 1991
Pomacentrus_vaiuli	2	B	benthic algae	Gerber and Marshall 1974;Kuo and Shao 1991
Pomacentrus_vatosoa	1	P	same as trichrourus	Frable and Tea, 2019
Pomacentrus_wardi	2	B	benthic algae	Allen, 1991
Pomacentrus_xanthosternus	0	I	algae, zooplankton	Masuda, H. and G.R. Allen, 1993
Pomachromis_fuscidorsalis	1	P	Zooplankton	unknown: same as sister group
Pomachromis_richardsoni	1	P	Zooplankton	Cooper and Westneat 2009
Pristotis_obtusirostris	1	P	Zooplankton	G. R. Allen, pers. comm.
Pycnochromis_abruptus	1	P	Zooplankton	Randall, 2001
Pycnochromis_acares	1	P	Zooplankton	Lieske, E. and R. Myers, 1994
Pycnochromis_alleni	1	P	Zooplankton	Masuda 1984
Pycnochromis_amboinensis	1	P	Zooplankton	Cooper and Westneat 2009
Pycnochromis_atripes	1	P	Zooplankton	Kuo and Shao 1991
Pycnochromis_bami	1	P	Zooplankton	Bacchet, P., T. Zysman and Y. Lefèvre, 2006.
Pycnochromis_caudalis	1	P	Zooplankton	Myers, R.F., 1999
Pycnochromis_delta	1	P	Zooplankton	Anderson, C. and A. Hafiz, 1992
Pycnochromis_dimidiatus	1	P	Zooplankton	Frédérich et al. 2009
Pycnochromis_fatuhivae	1	P	Zooplankton	Randall, J.E., 2001
Pycnochromis_fieldi	1	P	Zooplankton	Randall, J.E. and J.D. DiBattista, 2013
Pycnochromis_hanui	1	P	Zooplankton	http://www.coralreefnetwork.com/marlife/fishes/damsel.htm
Pycnochromis_howsoni	1	P	Zooplankton	Allen, Gerald R., and Mark V. Erdmann (2014)
Pycnochromis_iomelas	1	P	Zooplankton	Bacchet, P., T. Zysman and Y. Lefèvre, 2006.
Pycnochromis_leucurus	1	P	Zooplankton	Hobson, E.S., 1974.
Pycnochromis_lineata	1	P	Zooplankton	https://fishesofaustralia.net.au/home/species/2319#summary
Pycnochromis_margaritifer	0	I	algae, zooplankton, omnivory	Hobson and Chess 1978; Kuo and Shao 1991
Pycnochromis_nigrurus	1	P	Zooplankton	Masuda, H. and G.R. Allen, 1993
Pycnochromis_ovatiformis	1	P	Zooplankton	Hobson and Chess 1978; Kuo and Shao 1991
Pycnochromis_pacifica	0	I	algae, zooplankton, benthopelagic	Hobson and Chess 1978; Kuo and Shao 1991
Pycnochromis_retrofasciatus	1	P	Zooplankton	https://fishesofaustralia.net.au/home/species/2322#moreinfo
Pycnochromis_vanderbilti	1	P	Zooplankton	Olivier, D., Gajdzik, L., Parmentier, E., & Frédérich, B. (2017)
Similiparma_hermani	0	I	algae, zooplankton	Cooper and Westneat 2009
Similiparma_lurida	0	I	algae, zooplankton	Quignard, J.-P. and A. Pras, 1986.
Stegastes_acapulcoensis	2	B	benthic algae	Dominici-Arosemena, A. and M. Wolff, 2006.
Stegastes_adustus	2	B	algae, detritus	Lieske, E. and R. Myers, 1994
Stegastes_albifasciatus	2	B	benthic algae, weeds	Kuo and Shao 1991
Stegastes_arcifrons	2	B	benthic algae	Pratchett et al. 2016			s
Stegastes_baldwini	2	B	benthic algae	Pratchett et al. 2016
Stegastes_beebei	2	B	algae, benthic inverts	Grove, J.S. and R.J. Lavenberg, 1997
Stegastes_diencaeus	2	B	benthic algae	Pratchett et al. 2016
Stegastes_flavilatus	2	B	algae, benthic inverts	Cooper and Westneat 2009
Stegastes_fuscus	2	B	benthic algae	Randall 1967
Stegastes_imbricatus	2	B	benthic algae	Allen, 1991
Stegastes_lacrymatus	2	B	algae, benthic inverts	Cooper and Westneat 2009
Stegastes_leucostictus	2	B	benthic algae	Pratchett et al. 2016
Stegastes_limbatus	2	B	benthic algae	Pratchett et al. 2016
Stegastes_lividus	2	B	algae, benthic inverts	Randall, J.E., 2005.
Stegastes_nigricans	2	B	benthic algae	Lieske, E. and R. Myers, 1994
Stegastes_otophorus	2	B	benthic algae	Allen, 1991
Stegastes_partitus	2	B	benthic algae	Pratchett et al. 2016
Stegastes_pelicieri	2	B	benthic algae	Masuda, H. and G.R. Allen, 1993
Stegastes_pictus	2	B	benthic algae	Pratchett et al. 2016
Stegastes_planifrons	2	B	algae, benthic inverts	Cervigón, F., 1993.
Stegastes_punctatus	2	B	benthic algae	Pratchett et al. 2016
Stegastes_rectifraenum	2	B	benthic algae	Montgomery, W.L. and S.D. Gerking, 1980
Stegastes_rocasensis	2	B	benthic algae	Rosa, R.S. and R.L. Moura, 1997
Stegastes_sanctipauli	2	B	benthic algae	Lubbock, R. and A. Edwards, 1981.
Stegastes_variabilis	2	B	benthic algae	Randall 1967
Stegastes_xanthurus	2	B	benthic algae	Pattengill, C.V., B.X. Semmens and S.R. Gittings, 1997
Teixeirichthys_jordani	1	P	Zooplankton	Cooper and Westneat 2009
