# Supplementary material for: Phylogeny of the damselfishes (Pomacentridae) and patterns of asymmetrical diversification in body size and feeding ecology
Source: PLoS One. 2021 Oct 27;16(10):e0258889. doi: 10.1371/journal.pone.0258889 (PMC8550381; doi:10.1371/journal.pone.0258889)
Supplement: S1 File — (ZIP) [file pone.0258889.s001.zip › SupportingInfoFinal/S3_TreeFile_DamselOnlyTimeTree.phy]

(((Mecaenichthys_immaculatus:32.66321532489571,((Parma_mccullochi:2.6169754765972595,Parma_victoriae:2.6169754765972595):7.831861775944651,(Parma_oligolepis:7.985793792266343,(Parma_alboscapularis:5.231265484266028,(Parma_microlepis:2.680616973344637,Parma_occidentalis:2.680616973344637):2.5506485109213908):2.7545283080003156):2.463043460275567):22.2143780723538):16.099927927379724,((((Microspathodon_bairdii:10.475109609783766,(Microspathodon_chrysurus:6.106037306516417,Microspathodon_dorsalis:6.106037306516417):4.369072303267349):15.451716359401642,(Nexilosus_latifrons:17.835191511581975,(Hypsypops_rubicundus:14.269020816929318,(Similiparma_hermani:9.429401954922042,Similiparma_lurida:9.429401954922042):4.839618862007276):3.566170694652657):8.091634457603433):6.96452271154908,(((Plectroglyphidodon_imparipennis:3.110337906385352,Plectroglyphidodon_sagmarius:3.110337906385352):12.301345106031008,(Plectroglyphidodon_leucozonus:8.874136229562712,Plectroglyphidodon_randalli:8.874136229562712):6.5375467828536475):9.83985578219666,((Plectroglyphidodon_phoenixensis:17.31292532858236,(Plectroglyphidodon_dickii:15.675444951453674,Plectroglyphidodon_johnstonianus:15.675444951453674):1.6374803771286857):5.295287715523177,(Plectroglyphidodon_insularis:12.728560286526609,((Plectroglyphidodon_altus:5.006701983062633,(Plectroglyphidodon_apicalis:0.6152913487652789,Plectroglyphidodon_obreptus:0.6152913487652789):4.391410634297354):6.18375005900915,((Plectroglyphidodon_fasciolatus:2.3903635008687045,Plectroglyphidodon_luteobrunneus:2.3903635008687045):4.690569462743738,(Plectroglyphidodon_gascoynei:5.295940506562265,(Plectroglyphidodon_emeryi:4.5163472647923335,(Plectroglyphidodon_aureus:3.9025469808280326,Plectroglyphidodon_marginatus:3.9025469808280326):0.6138002839643009):0.7795932417699314):1.784992457050178):4.10951907845934):1.5381082444548255):9.879652757578928):2.6433257505074828):7.639809886121469):8.260925252670177,(Lepidozygus_tapeinosoma:37.78323952883254,((Stegastes_lacrymatus:7.979938145522677,Stegastes_pelicieri:7.979938145522677):26.04700007959433,(((Stegastes_lividus:0.20442060605139645,Stegastes_punctatus:0.20442060605139645):19.90762024899901,(Stegastes_nigricans:12.086277102180631,(Stegastes_albifasciatus:5.032018317862974,Stegastes_limbatus:5.032018317862974):7.054258784317657):8.025763752869775):11.431039000253332,((Stegastes_arcifrons:13.958351545776623,((Stegastes_fuscus:4.462307219467242,Stegastes_imbricatus:4.462307219467242):5.87566076519674,(Stegastes_planifrons:8.490199198736999,((Stegastes_acapulcoensis:1.425056460491823,Stegastes_rectifraeneum:1.425056460491823):4.811219529585664,(Stegastes_rocasensis:0.19932958322864902,Stegastes_sanctipauli:0.19932958322864902):6.036946406848838):2.2539232086595122):1.8477687859269825):3.620383561112641):8.353285263554525,((Stegastes_partitus:8.852076311602797,Stegastes_pictus:8.852076311602797):11.073610806669432,((Stegastes_baldwini:5.501482100039176,Stegastes_beebei:5.501482100039176):10.854392651460834,(Stegastes_flavilatus:12.185615578915423,((Stegastes_leucostictus:6.939245702179653,Stegastes_otophorus:6.939245702179653):2.818558841823295,((Stegastes_adustus:3.417753114258895,Stegastes_diencaeus:3.417753114258895):3.935429822259203,(Stegastes_variabilis:1.649636444630266,Stegastes_xanthurus:1.649636444630266):5.703546491887832):2.4046216074848497):2.427811034912475):4.170259172584588):3.5698123667722186):2.3859496910589186):9.23144304597259):2.4838583698132695):3.7563013037155315):3.369034404572126):7.610869318870769):6.700210116254098,(((Azurina_brevirostris:24.979706470664738,((Chromis_atripectoralis:6.716681161561954,Chromis_viridis:6.716681161561954):15.417616201288162,(Chromis_flavaxilla:8.754505794600151,Chromis_ternatensis:8.754505794600151):13.379791568249965):2.8454091078146213):13.723349989439257,((((Azurina_multilineata:19.092690754772292,(Azurina_atrilobata:13.010778224449599,Azurina_hirundo:13.010778224449599):6.081912530322693):11.87321871844205,(Azurina_cyanea:26.71603554165661,(Azurina_elerae:11.730471658549108,Azurina_lepidolepis:11.730471658549108):14.9855638831075):4.249873931557733):4.604958640300982,(((Dascyllus_melanurus:10.003456025359693,(Dascyllus_abudafur:0.6827052488617049,Dascyllus_aruanus:0.6827052488617049):9.320750776497988):8.137074130632179,(Dascyllus_marginatus:11.371203482493993,((Dascyllus_flavicaudus:4.281004142766134,Dascyllus_reticulatus:4.281004142766134):3.4394382709035183,(Dascyllus_carneus:4.657827725113955,(Dascyllus_strasburgi:1.1166535011901626,(Dascyllus_albisella:0.9190364215258099,Dascyllus_trimaculatus:0.9190364215258099):0.1976170796643527):3.541174223923792):3.0626146885556977):3.65076106882434):6.769326673497879):12.439066529249157,((Pycnochromis_acares:11.73423419476374,(Pycnochromis_nigrurus:5.35977640991387,(Pycnochromis_lineata:3.2826467308096228,Pycnochromis_vanderbilti:3.2826467308096228):2.0771296791042473):6.37445778484987):11.292080352696686,(Pycnochromis_alleni:18.42905039472412,(Pycnochromis_delta:16.69863606142208,(Pycnochromis_atripes:11.443339316814914,(Pycnochromis_hanui:10.243926292508982,((Pycnochromis_fieldi:0.9522450156247846,(Pycnochromis_dimidiatus:0.6076355867826819,(Pycnochromis_abruptus:0.15223045443493888,Pycnochromis_margaritifer:0.15223045443493888):0.45540513234774305):0.34460942884210266):9.266217626915674,((Pycnochromis_pacifica:8.159746124740135,(Pycnochromis_iomelas:7.29035578250316,(Pycnochromis_leucurus:5.25335309579171,Pycnochromis_retrofasciatus:5.25335309579171):2.0370026867114497):0.8693903422369749):1.118725459120684,(Pycnochromis_bami:8.127700892058815,((Pycnochromis_caudalis:0.5456461368654297,Pycnochromis_fatuhivae:0.5456461368654297):3.865827435411929,(Pycnochromis_ovatiformis:3.2164857745641906,(Pycnochromis_amboinensis:0.7386714702902175,Pycnochromis_howsoni:0.7386714702902175):2.477814304273973):1.1949877977131682):3.7162273197814564):1.1507706918020038):0.9399910586796398):0.025463649968523683):1.1994130243059313):5.255296744607165):1.7304143333020399):4.597264152736308):7.553282137780602):4.991271428274295):1.8742070701798283,((((Chromis_dispila:5.8659699552716305,Chromis_hypsilepis:5.8659699552716305):6.8864104063578075,((Chromis_chrysura:7.530100761674456,(Chromis_mirationis:3.761207912377069,Chromis_pelloura:3.761207912377069):3.7688928492973868):2.048847018970127,((Chromis_abyssicola:1.7505830982498014,Chromis_mamatapara:1.7505830982498014):1.545635164300354,(Chromis_okamurai:0.15525545546782826,Chromis_tingting:0.15525545546782826):3.1409628070823272):6.282729518094428):3.173432580984855):5.590070494004571,(((Chromis_fumea:3.227511312602873,Chromis_nitida:3.227511312602873):9.316360574353919,(Chromis_klunzingeri:4.839984388118614,(Chromis_pamae:1.8691053540036284,Chromis_randalli:1.8691053540036284):2.9708790341149856):7.703887498838178):2.1222261500141997,(Chromis_notata:9.699184332733298,(Chromis_ovalis:7.3361345745344035,(Chromis_katoi:4.544472552051119,(Chromis_kennensis:1.3915744507745802,Chromis_yamakawai:1.3915744507745802):3.152898101276539):2.791662022483284):2.363049758198894):4.966913704237694):3.676352818663018):11.35684167559149,((Chromis_albomaculata:9.092932296479672,(Chromis_abyssus:0.6191606305064266,Chromis_circumaurea:0.6191606305064266):8.473771665973246):10.52709061674282,(((Chromis_crusma:10.711344914696639,Chromis_punctipinnis:10.711344914696639):1.938648563048421,((Chromis_alta:5.26477974713994,Chromis_limbaughi:5.26477974713994):2.5744249828578747,((Chromis_enchrysura:3.1691399550700683,Chromis_vanbebberae:3.1691399550700683):2.6835150625122517,(Chromis_insolata:3.8372676653444335,Chromis_scotti:3.8372676653444335):2.0153873522378865):1.9865497124154947):4.810788747747245):5.7192005555366165,((Chromis_lubbocki:11.41050414316927,(Chromis_limbata:4.871184220599178,(Chromis_chromis:3.6373193754620563,(Chromis_cadenati:1.8483320946374442,Chromis_sanctahelenae:1.8483320946374442):1.7889872808246121):1.2338648451371221):6.539319922570091):6.668591769247044,((((Chromis_alpha:0.14906184793538202,Chromis_degruyi:0.14906184793538202):5.713963901328793,(Chromis_bowesi:0.7402289186868627,Chromis_earina:0.7402289186868627):5.122796830577312):8.730352477127873,(Chromis_verater:11.729830747420475,(Chromis_opercularis:6.306429966697403,(Chromis_anadema:2.538890493426988,Chromis_xanthura:2.538890493426988):3.7675394732704146):5.423400780723073):2.8635474789715722):1.9208200499611152,(((Chromis_albicauda:5.7930447437525165,Chromis_analis:5.7930447437525165):4.2216123906596446,(Chromis_flavapicis:7.269290921120256,(Chromis_hangganan:2.7854681011973357,Chromis_pembae:2.7854681011973357):4.483822819922921):2.7453662132919048):2.3774207708480404,(Chromis_woodsi:11.889431602031186,((Chromis_gunting:6.696911740105242,(Chromis_cinerascens:3.6713589125568533,Chromis_scotochiloptera:3.6713589125568533):3.0255528275483887):2.879246822465107,(Chromis_xanthochira:6.124724318818151,(Chromis_weberi:3.9539297274587955,Chromis_xanthopterygia:3.9539297274587955):2.1707945913593556):3.451434243752198):2.313273039460837):0.5026463032290156):4.1221203710929615):1.5648976360631508):0.2900981208653626):1.2508288799408156):10.079269618003007):7.745782652469654):1.2579812764088416):12.342285119699199,(((Abudefduf_declivifrons:8.426511633837489,(Abudefduf_concolor:1.9669994344756487,Abudefduf_taurus:1.9669994344756487):6.45951219936184):22.58129395539836,((Abudefduf_septemfasciatus:10.823593712205172,(Abudefduf_notatus:6.847873484406488,Abudefduf_sordidus:6.847873484406488):3.975720227798684):11.323432096944993,(Abudefduf_whitleyi:13.822008129307315,((Abudefduf_bengalensis:9.841471554443212,Abudefduf_nigrimargo:9.841471554443212):1.8847446779733037,(Abudefduf_sparoides:10.592066021052434,(Abudefduf_margariteus:10.103502719665816,(Abudefduf_natalensis:8.715162543838678,((Abudefduf_caudobimaculatus:0.15423304400415105,Abudefduf_vaigiensis:0.15423304400415105):7.044727627449305,((Abudefduf_conformis:2.9863606849557183,Abudefduf_sexfasciatus:2.9863606849557183):2.56166097061734,(Abudefduf_abdominalis:4.3686289897930415,((Abudefduf_hoefleri:2.4985206435677245,Abudefduf_lorenzi:2.4985206435677245):1.1836218943272692,(Abudefduf_saxatilis:3.045980704696124,Abudefduf_troschelii:3.045980704696124):0.6361618331988699):0.6864864518980478):1.179392665780017):1.6509390158803976):1.5162018723852224):1.3883401758271372):0.48856330138661797):1.1341502113640818):2.0957918968908):8.32501767984285):8.860779780085682):17.491680622493103,((((Chrysiptera_galba:9.118273346277654,(Chrysiptera_rapanui:2.8092289276014712,Chrysiptera_starcki:2.8092289276014712):6.309044418676183):24.232519142150537,((Chrysiptera_biocellata:12.37100747232667,(Chrysiptera_brownriggii:4.569588320416189,Chrysiptera_leucopoma:4.569588320416189):7.801419151910482):4.865814595287642,(Chrysiptera_glauca:13.751988088674425,(Chrysiptera_caeruleolineata:1.219505571061335,Chrysiptera_unimaculata:1.219505571061335):12.53248251761309):3.4848339789398874):16.113970420813878):4.207623308441221,(((Pomachromis_fuscidorsalis:11.370975640173693,Pomachromis_richardsoni:11.370975640173693):19.491611084019496,(Dischistodus_melanotus:17.39731488530226,(Dischistodus_pseudochrysopoecilus:13.49925219698647,(Dischistodus_chrysopoecilus:11.386119178935562,(Dischistodus_perspicillatus:4.8429484481862035,Dischistodus_prosopotaenia:4.8429484481862035):6.543170730749359):2.113133018050908):3.8980626883157914):13.465271838890928):3.7108974740763365,(Cheiloprion_labiatus:29.96589553300456,(((Chrysiptera_rollandi:14.912179449108613,(Chrysiptera_flavipinnis:10.153645518936647,(Chrysiptera_talboti:4.399082613136586,Chrysiptera_traceyi:4.399082613136586):5.754562905800062):4.758533930171966):6.559722260608293,((Chrysiptera_cyanea:7.57799328327351,Chrysiptera_taupou:7.57799328327351):6.083616619065247,(Chrysiptera_rex:5.732292653438214,(Chrysiptera_caesifrons:1.6252074013861995,Chrysiptera_chrysocephala:1.6252074013861995):4.1070852520520145):7.929317248900543):7.8102918073781495):2.005211977920318,((Chrysiptera_giti:4.516497854479436,(Chrysiptera_hemicyanea:0.8198765423901868,Chrysiptera_parasema:0.8198765423901868):3.696621312089249):5.7760851806460884,(Chrysiptera_springeri:8.54941949403287,(Chrysiptera_ellenae:4.857038894015888,((Chrysiptera_oxycephala:2.7884417313209995,Chrysiptera_uswanasi:2.7884417313209995):1.3506383644675357,(Chrysiptera_papuensis:3.240567926967699,(Chrysiptera_burtjonesi:2.5960207008555596,(Chrysiptera_maurinae:1.5227509058213338,Chrysiptera_sinclairi:1.5227509058213338):1.0732697950342258):0.6445472261121394):0.8985121688208362):0.717958798227353):3.692380600016982):1.7431635410926543):13.1845306525117):6.488781845367335):4.6075886652649665):2.9849315985998857):4.18402648026666,((Hemiglyphidodon_plagiometopon:28.118637301456058,(((Acanthochromis_polyacanthus:13.549575481445855,(Altrichthys_curatus:7.9495236883705775,(Altrichthys_alelia:2.1147656047482206,Altrichthys_azurelineatus:2.1147656047482206):5.834758083622357):5.600051793075277):11.293453850562587,(Neoglyphidodon_oxyodon:20.537927576230878,(Neoglyphidodon_polyacanthus:16.582725072490167,((Neoglyphidodon_bonang:11.896109282653597,Neoglyphidodon_melas:11.896109282653597):1.7360930659666405,(Neoglyphidodon_carlsoni:8.394093503070508,(Neoglyphidodon_nigroris:6.81596415044516,Neoglyphidodon_thoracotaeniatus:6.81596415044516):1.5781293526253481):5.23810884554973):2.9505227238699288):3.9552025037407113):4.305101755777564):1.439046618734249,((Amblyglyphidodon_batunaorum:5.230396329250741,Amblyglyphidodon_ternatensis:5.230396329250741):12.814071288792476,((Amblyglyphidodon_aureus:7.261070450001494,Amblyglyphidodon_flavopurpureus:7.261070450001494):4.835904207662846,((Amblyglyphidodon_flavilatus:6.789636067147576,(Amblyglyphidodon_curacao:2.1095899256503277,Amblyglyphidodon_indicus:2.1095899256503277):4.6800461414972485):1.730472463586402,(Amblyglyphidodon_orbicularis:6.575375957040762,(Amblyglyphidodon_melanopterus:4.243615281829797,(Amblyglyphidodon_leucogaster:3.3690438230137256,Amblyglyphidodon_silolona:3.3690438230137256):0.8745714588160713):2.3317606752109654):1.9447325736932157):3.576866126930362):5.947492960378877):8.237608332699473):1.8365613507133673):10.64034072436434,((((Pristotis_obtusirostris:14.757876851367207,Teixeirichthys_jordani:14.757876851367207):17.385822013738917,(((Neopomacentrus_fuliginosus:16.842718353502153,Neopomacentrus_xanthurus:16.842718353502153):5.635724558543412,(Neopomacentrus_miryae:11.328175394213458,Neopomacentrus_sindensis:11.328175394213458):11.150267517832107):3.486975100930234,((Neopomacentrus_cyanomos:13.827968615295626,(Neopomacentrus_nemurus:8.383076398677005,(Neopomacentrus_metallicus:3.493535883718163,(Neopomacentrus_azysron:1.574797338373707,Neopomacentrus_sororius:1.574797338373707):1.918738545344456):4.889540514958842):5.444892216618621):8.473742384076106,(Neopomacentrus_aquadulcis:18.349352369175236,((Neopomacentrus_anabatoides:4.526721981874218,Neopomacentrus_violascens:4.526721981874218):7.0030863428616,((Neopomacentrus_aktites:1.5197950223825663,Neopomacentrus_filamentosus:1.5197950223825663):5.359727549603663,(Neopomacentrus_bankieri:5.052245302445547,Neopomacentrus_taeniurus:5.052245302445547):1.8272772695406827):4.650285752749588):6.819544044439418):3.952358630196496):3.6637070136040677):6.1782808521303245):3.061951000447735,((Amphiprion_biaculeatus:13.668541730209533,(Amphiprion_ocellaris:4.911942681955491,Amphiprion_percula:4.911942681955491):8.756599048254042):3.1976169239619274,(Amphiprion_latezonatus:12.965632703938784,((Amphiprion_clarkii:2.3553861005587535,Amphiprion_tricinctus:2.3553861005587535):5.8456897506048655,((Amphiprion_akallopisos:3.375732947697322,(Amphiprion_perideraion:2.1494136699445474,(Amphiprion_pacificus:0.5872164760295298,Amphiprion_sandaracinos:0.5872164760295298):1.5621971939150177):1.2263192777527747):3.194581899395162,((Amphiprion_ephippium:3.4007512343501207,((Amphiprion_barberi:1.6075339826160113,Amphiprion_frenatus:1.6075339826160113):0.6702604262861755,(Amphiprion_melanopus:0.9044645461215703,Amphiprion_rubrocinctus:0.9044645461215703):1.3733298627806165):1.1229568254479338):2.2988677266428357,((Amphiprion_akindynos:0.419900479125074,Amphiprion_mccullochi:0.419900479125074):5.023931797109571,((Amphiprion_chagosensis:2.2264995017471567,Amphiprion_nigripes:2.2264995017471567):2.906975585224781,(((Amphiprion_bicinctus:0.43259749804011705,Amphiprion_omanensis:0.43259749804011705):4.13601832844118,(Amphiprion_polymnus:2.606781409645902,Amphiprion_sebae:2.606781409645902):1.9618344168353952):0.35826222077356995,((Amphiprion_allardi:1.085435952560899,Amphiprion_latifasciatus:1.085435952560899):3.5364767747073067,(Amphiprion_chrysogaster:4.131223509511376,(Amphiprion_chrysopterus:1.3489578823007662,Amphiprion_leucokranos:1.3489578823007662):2.7822656272106094):0.49068921775683005):0.3049653199866613):0.20659703971707088):0.3103571892627075):0.255786684758311):0.8706958860995275):1.6307610040711351):4.764556852775165):3.9005259502326766):18.3394912113824):1.4091286291127858,((Amblypomacentrus_annulatus:28.20936968125089,((Amblypomacentrus_breviceps:0.08063888405722253,Amblypomacentrus_clarus:0.08063888405722253):15.267766388822205,(Amblypomacentrus_kuiteri:0.17412880265653108,Amblypomacentrus_tricincta:0.17412880265653108):15.174276470222896):12.860964408371464):5.520564075787398,(Pomacentrus_xanthosternus:27.553796949305372,(((Pomacentrus_leptus:10.329505614494344,Pomacentrus_pavo:10.329505614494344):2.7398388883989533,((Pomacentrus_auriventris:4.130074887509146,(Pomacentrus_coelestis:2.4061518955927337,Pomacentrus_micronesicus:2.4061518955927337):1.723922991916412):2.404268819078637,(Pomacentrus_similis:4.342958945664941,(Pomacentrus_caeruleus:1.5863773328480946,(Pomacentrus_alleni:1.2434569254854098,Pomacentrus_caeruleopunctatus:1.2434569254854098):0.3429204073626848):2.7565816128168468):2.1913847609228414):6.535000796305515):9.105339874839462,(((Pomacentrus_burroughi:2.4917883644057177,Pomacentrus_grammorhynchus:2.4917883644057177):15.507392255299877,(((Pomacentrus_albicaudatus:10.945169525566152,Pomacentrus_sulfureus:10.945169525566152):4.257400072669908,((Pomacentrus_trichrourus:7.544798682419747,Pomacentrus_vatosoa:7.544798682419747):2.677649473942439,((Pomacentrus_aquilus:0.19418674350161247,Pomacentrus_arabicus:0.19418674350161247):8.914360942839714,(Pomacentrus_baenschi:7.179244977869491,Pomacentrus_trilineatus:7.179244977869491):1.9293027084718357):1.1139004700208588):4.980121441873875):1.636968073950733,((Pomacentrus_melanochir:10.890637341855559,(Pomacentrus_bangladeshius:8.8578738839411,(Pomacentrus_taeniometopon:6.890702241367833,Pomacentrus_tripunctatus:6.890702241367833):1.9671716425732662):2.0327634579144593):2.9115100778755227,((Pomacentrus_adelus:8.241071040814617,(Pomacentrus_geminospilus:0.4390542403755564,Pomacentrus_littoralis:0.4390542403755564):7.802016800439061):3.0637282133968196,(Pomacentrus_maafu:4.493862622265994,(Pomacentrus_amboinensis:1.1501986468065928,Pomacentrus_moluccensis:1.1501986468065928):3.3436639754594015):6.8109366319454425):2.497348165519645):3.0373902524557117):1.159642947518801):1.4527375008517396,((Pomacentrus_spilotoceps:13.06183752899911,((Pomacentrus_armillatus:1.251760246243391,Pomacentrus_bankanensis:1.251760246243391):8.847417488784183,(Pomacentrus_vaiuli:7.994186955821953,Pomacentrus_wardi:7.994186955821953):2.104990779205621):2.962659793971536):4.559444072584586,(Pomacentrus_australis:15.921383156017992,(Pomacentrus_philippinus:13.059012582367009,((Pomacentrus_nigriradiatus:6.4853414920247925,(Pomacentrus_flavoaxillaris:5.3948676590977,(Pomacentrus_magniseptus:3.7820203627118354,(Pomacentrus_flavioculus:1.3423031899171174,Pomacentrus_imitator:1.3423031899171174):2.439717172794718):1.6128472963858642):1.0904738329270929):4.33804252447708,((Pomacentrus_albiaxillaris:2.857263110767965,(Pomacentrus_alexanderae:1.6089440861249207,Pomacentrus_nigromarginatus:1.6089440861249207):1.2483190246430445):6.971761826301011,(((Pomacentrus_aurifrons:0.12728459453174334,Pomacentrus_smithi:0.12728459453174334):6.829546206211804,(Pomacentrus_brachialis:4.265205710865169,Pomacentrus_nigromanus:4.265205710865169):2.691625089878378):1.4528937735195635,((Pomacentrus_callainus:2.6717548159942694,Pomacentrus_lepidogenys:2.6717548159942694):5.096471262537381,((Pomacentrus_reidi:3.1915874364154857,Pomacentrus_stigma:3.1915874364154857):3.4848398132953666,(Pomacentrus_microspilus:5.912066281506444,(Pomacentrus_milleri:3.71304842434396,(Pomacentrus_chrysurus:2.5276301454440744,Pomacentrus_nagasakiensis:2.5276301454440744):1.1854182788998857):2.199017857162484):0.7643609682044081):1.0917988288207985):0.6414984957314598):1.4193003628058651):0.9943590794328969):2.2356285658651363):2.862370573650983):1.6998984455657045):1.8306365189736375):2.722766257175426):5.3791125715726125):6.176136807732917):2.884844737628356):2.1441995311537525):2.9834642513156737):6.757043934592879):2.5458553680742426):4.418011788726339):45.91395092987815;
