# Supplementary material for: Phylogeny of the damselfishes (Pomacentridae) and patterns of asymmetrical diversification in body size and feeding ecology
Source: PLoS One. 2021 Oct 27;16(10):e0258889. doi: 10.1371/journal.pone.0258889 (PMC8550381; doi:10.1371/journal.pone.0258889)
Supplement: S1 File — (ZIP) [file pone.0258889.s001.zip › SupportingInfoFinal/S1_Table_Genbank.xlsx]

## Sheet: Sheet1
Species List	12S	16S	rag2	bmp4	rag1	ND3	ATP	COI	cytB	4c4	DLX2	d-loop
Abudefduf abdominalis	MW630230	MW630420			MW631428		AY208403		AY208546			KU842721
Abudefduf bengalensis	FJ616289	FJ616397	FJ616729	FJ616836	FJ616617	FJ616505	AY208404	KU944371	AY208547	MZ423977	MZ423909
Abudefduf caudobimaculatus									LC341586				Color key to major data sources
Abudefduf concolor	NODE_257_length_4982_cov_7.712164	NODE_257_length_4982_cov_7.712164					AY208405	NODE_380_length_1250_cov_5.881600	AY208548			KF021430	Quenouille et al. 2004
Abudefduf conformis	NODE_69_length_6261_cov_11.651653	NODE_69_length_6261_cov_11.651653					NODE_17_length_7953_cov_11.118949	MK566774	KM455125				Cooper et al. 2009
Abudefduf declivifrons	NODE_119_length_646_cov_4.143963/NODE_120_length_2282_cov_7.460123	NODE_120_length_2282_cov_7.460123					AY208406	LIDMA1046-12	AY208549				Frederich et al 2013
Abudefduf hoefleri	FJ616290	FJ616398	FJ616730	FJ616837	FJ616618	KT374289	KT374288	KT374287	KT374290				Litsios et al 2014
Abudefduf lorenzi	NODE_1163_length_1880_cov_8.802660	NODE_991_length_1404_cov_8.541310			KU554203		AY208407		AY208550				Hubert et al. 2012 + 2016 unpub
Abudefduf margariteus	NODE_194_length_16668_cov_9.288037	JF457203			AY208618		AY208408	JF434704	AY208551				McCord et al. 2020 this paper
Abudefduf natalensis	MW630232	MW630422			MW631429		MW630616	BOLD:ACC0201					Tang et al. 2021
Abudefduf nigrimargo									LC341587				Campbell et al. 2018
Abudefduf notatus	FJ616292	FJ616400	FJ616732	FJ616839	FJ616620	FJ616508	AY208409	HQ561510	AY208552	MZ423978	MZ423910		Santini and Polaco, 2006
Abudefduf saxatilis	FJ616293	AY279673	FJ616733	FJ616840	FJ616621	FJ616509	AY208410	JQ839920	AY208553			KF021426
Abudefduf septemfasciatus	FJ616294	FJ616402	FJ616734	FJ616841	FJ616622	FJ616510	AY208411	KR090613	AY208554		MZ423911
Abudefduf sexfasciatus	FJ616295	FJ616403	FJ616735	FJ616842	FJ616623	FJ616511	AY208412	JF434708	AY208555	MZ423979	MZ423912
Abudefduf sordidus	FJ616296	FJ616404	FJ616736	FJ616843	FJ616624	FJ616512	AY208413	JF492764	AY208556		MZ423913
Abudefduf sparoides	JQ707028	JQ707063	JQ707257		KU554233	JQ707187	AY208414	JF434719	AY208558
Abudefduf taurus	FJ616297	FJ616405	FJ616737	FJ616844	AY208622	FJ616513	AY208415	JQ840390	AY208559			KF021431
Abudefduf troschelii	MW630237	MW630427			AY208623		AY208416	LIDM046-06	AY208560			KF021428
Abudefduf vaigiensis	KF374999	JF457219			KF375614	KU363022	AY208418	JF434721	AY208561	KF376051		MH687574
Abudefduf whitleyi	FJ616298	FJ616406	FJ616738	FJ616845	FJ616626	FJ616514	AY208419	KP194439	AY208562	MZ423980	MZ423914
Acanthochromis polyacanthus	FJ616299	FJ616407	FJ616739	FJ616846	FJ616627	FJ616515	AY208368	KP194183	AY208521	MZ423981	MZ423915	DQ204726
Altrichthys alelia			KY969587					KY963982
Altrichthys azurelineatus	MW630296	HQ629877	HQ629893		HQ629888		MW630680		MW631092
Altrichthys curatus	MW630297	HQ629881	HQ629897	FJ616847	HQ629892				MW631093
Amblyglyphidodon aureus	FJ616301	FJ616409	FJ616741	FJ616848	FJ616628	FJ616516	AY208420	KF929587	AY208563	MZ423982	MZ423916	JN998070
Amblyglyphidodon batunaorum			JN998034									JN998062
Amblyglyphidodon curacao	FJ616302	FJ616410	FJ616742	FJ616849	FJ616629	FJ616517	AY208422	KP194976	AY208564	MZ423983	MZ423917	DQ212282
Amblyglyphidodon flavilatus								MF123732
Amblyglyphidodon flavopurpureus												JN998071
Amblyglyphidodon indicus	MW630300	JF457220					MW630684	JF434725	JF457891
Amblyglyphidodon leucogaster	AY279568	AY279671	FJ616743	FJ616850	AY208626	FJ616518	AY208425	JF952668	AY208565			JN998057
Amblyglyphidodon melanopterus	MW630302	AF285944			MW631500		MW630686	MW630895	MW631098
Amblyglyphidodon orbicularis	JQ707029	JQ707064	JQ707258	JQ707099	JQ707222	JQ707188	MW630687	JQ707132	JQ707167			JX486914
Amblyglyphidodon silolona			JN998040							JN998052		JN998064
Amblyglyphidodon ternatensis	JQ729316	JQ729321	JN998031	JQ729305	JQ729301	JQ729326			JQ729313
Amblypomacentrus annulatus	JQ729317	JF457406		JQ729306	AY208645	JQ729327	AY208426	JF434918	AY208566
Amblypomacentrus breviceps	MZ367589	MZ366551	MZ423904	MZ423896	MZ423900	MZ423889	MW630693	BOLD:ABZ5227
Amblypomacentrus clarus	FJ616304	FJ616412	FJ616744	FJ616851	FJ616631	FJ616519
Amblypomacentrus kuiteri	FJ616336	FJ616444	FJ616776	FJ616883	FJ616663	FJ616551
Amblypomacentrus tricinctus	JQ729318	JQ729323	JQ729299		JQ729302	JQ729328
Amphiprion akallopisos	AB979273	JF457224		KF264230	KF264350	AB979273	AY208344	KF489484	AY208508			JX417178
Amphiprion akindynos	JN935810	DQ343905		KF264232	KF264352		AY208346	KP194885	AY208509			DQ343924
Amphiprion allardi	MW630264	KF264152		KF264233	AY208629		AY208348	KU176398	AY208510
Amphiprion barberi	MW630265	KF264153	EU256997	KF264234	KF264354		MW630650	MW630855	KF264275			EU257035
Amphiprion biaculeatus	FJ616381	FJ616489	FJ616820	KF264268	FJ616707	FJ616595	AY208367	FJ583915	AY208520
Amphiprion bicinctus	JQ030887	DQ343906			KF264355	JQ030887	KF264195	KR023433	KF264295	KR022883		DQ343925
Amphiprion chagosensis		DQ343907		KF819372	KF819385		KF819368		DQ343947			DQ343926
Amphiprion chrysogaster	MW630268	JF457229		KF264236	KF264356		AY208350	FJ582740	AY208511
Amphiprion chrysopterus	MW630269	DQ343908		KF264238	KF264357		AY208352	JF434732	AY208512			DQ343927
Amphiprion clarkii	FJ616305	FJ616413	FJ616745	FJ616852	FJ616632	FJ616520	AY208355	FJ582758	AY208513	MZ423984	MZ423918	DQ343930
Amphiprion ephippium	AB979272	JQ029768			KF264363	AB979272	KF264204	JX987299	KF264285			KP162025
Amphiprion frenatus	FJ616306	FJ616414	FJ616746	FJ616853	FJ616633	FJ616521	KJ833752	FJ582759	AF097930	MZ423985	MZ423919	DQ343932
Amphiprion latezonatus		DQ343912		KF264246			KF264206		KF264287			DQ343933
Amphiprion latifasciatus		JF457232		KF264247	KF264366		KF264207	JF434734	JF457903
Amphiprion leucokranos		DQ343913		KF264248	KF264367		KF264208		DQ343953			DQ343934
Amphiprion mccullochi		DQ343914		KF264249	KF264368		KF264209		DQ343954			DQ343935
Amphiprion melanopus	FJ616307	FJ616415	FJ616747	FJ616854	FJ616634	FJ616522	AY208356	FJ582772	AY208514			DQ212323
Amphiprion nigripes	MW630271	KF264170			KF264370		AY208358	FJ582778	AY208515			JX417175
Amphiprion ocellaris	FJ616308	FJ616416	FJ616748	FJ616855	FJ616635	FJ616523	AY208359	FJ582786	AF097927	MZ423986	MZ423920	DQ343938
Amphiprion omanensis	MW630274	KF264173		KF264254	KF264373		AY208362	KR023482	AY208517	KR022893		KR022116
Amphiprion pacificus		KF264174		KF264255	KF264374		KF264215		KF264296
Amphiprion percula	KJ174497	JQ029772		KF264256	KF264377	AB979450	KF264216	KC241986	DQ343958			DQ343939
Amphiprion perideraion	KJ833753	KJ833753	FJ616749	FJ616856	FJ616636	KJ833753	AY208363	KJ833753	AY208518	MZ423987	MZ423921	DQ343940
Amphiprion polymnus	KJ101554	JQ029775		KF264262	KF264380	AB979695	KF264221	FJ582807	AF097928	AY662814		DQ343941
Amphiprion rubrocinctus		DQ343920		KF264263	KF264381		KF264222		DQ343961			DQ343942
Amphiprion sandaracinos	FJ616310	FJ616418	FJ616750	FJ616857	FJ616637	FJ616525	KF264224	FJ582815	AF097929	MZ423988		DQ343943
Amphiprion sebae	NC_030591	JQ029774		KF264266	KF264383	AB979696	AY208365	FJ582822	AY208519			KP162024
Amphiprion tricinctus		KF264186		KF264267	KF264384		KF264226		KF264308
Azurina atrilobata	MW630195	EF489730			AY208637		AY103268	LIDMA649-11	AY208524
Azurina brevirostris								EU358577
Azurina cyanea	JQ707033	JQ707068		JQ707103	JQ707226	JQ707192	AY208384	JQ840456	AY208529
Azurina elerae	MW630197	MW630392			MW631395			MW630781	MW630992
Azurina hirundo	FJ616311	FJ616419	FJ616751	FJ616858	FJ616638	FJ616526	MW630582	GU440243	MW630993	MZ423989	MZ423922
Azurina lepidolepis	JQ707037	JQ707072		JQ707107	JQ707230			BOLD:AAC6973	MW630994
Azurina multilineata	FJ616319	FJ616427	FJ616759	FJ616866	FJ616646	FJ616534	AY208391	BOLD:AAB3586	AY208533			KM211599
Cheiloprion labiatus	FJ616312	FJ616420	FJ616752	FJ616859	FJ616639	FJ616527		RESIC339-11		MZ423990	MZ423923
Chromis abyssicola								MN915255
Chromis abyssus								EU358597
Chromis albicauda	MW630200	KC767730			MW631399		MW630584	ASIZP0801430	MW630996
Chromis albomaculata								KU944362
Chromis alpha	FJ616313	FJ616421	FJ616753	FJ616860	FJ616640	FJ616528		JF434867		MZ423991	MZ423924
Chromis alta	JQ707030		JQ707259	JQ707100	JQ707223	JQ707189	MW630585	GU440280	JQ707168
Chromis anadema									LC259484
Chromis analis	FJ616315	FJ616423	FJ616755	FJ616862	FJ616642	FJ616530		JF493172		MZ423992	MZ423925
Chromis atripectoralis	FJ616316	FJ616424	FJ616756	FJ616863	FJ616643	FJ616531	AY208376	KJ967971	AY208525	MZ423993	MZ423926	DQ212241
Chromis bowesi								MH170477
Chromis cadenati								GQ341589
Chromis chromis	FJ616317	FJ616425	FJ616757	FJ616864	AY208640	FJ616532	AY208379	KF564300	AY208527			EF489542
Chromis chrysura	MW630203	JF457370			MW631402		AY208381	JF434873	AY208528
Chromis cinerascens	MW630204	MW630397			MW631403		MW630588	ASIZP0805181	MW631000
Chromis circumaurea								EU358583
Chromis crusma								FCHIL450-07
Chromis degruyi								EU358588
Chromis dispila	MW630205	MW630398			MW631404		MW630589	MN915256	MW631001
Chromis earina								AB689677
Chromis enchrysura	JQ707036	JQ707071	JQ707265	JQ707106	JQ707229	JQ707195	MW630590	JQ707139	JQ707172
Chromis flavapicis								KY207748	KM455535
Chromis flavaxilla								MF123813
Chromis fumea	AF081224	KC767733						KU944316	EU267219
Chromis gunting								MH170474
Chromis hangganan								MH170475
Chromis hypsilepis	MW630207	MW630399					MW630591	MW630792	MW631003
Chromis insolata	MW630208	MW630400			MW631406		MW630592	FJ583156	MW631004
Chromis katoi								LC499559
Chromis kennensis	AB969957						AY208385		AY208530
Chromis klunzingeri		MN473598
Chromis limbata		EF489736							EF392576			KT844434
Chromis limbaughi								LIDM354-07
Chromis lubbocki								MT726967
Chromis mamatapara								MN708011
Chromis mirationis	AB974585	KF957467						MK777551
Chromis nitida	MZ367590	MZ366552	MZ423905	MZ423897	MZ423901	MZ423890	AY208394	HQ956578	AY208534			DQ250493
Chromis notata		KC767732						JF952702	EU267220			KM003884
Chromis okamurai								LFTW002-12
Chromis opercularis	FJ616320	FJ616428	FJ616760	FJ616867	FJ616647	FJ616535		JF434891	JF458053	MZ423994	MZ423927
Chromis ovalis									KU843479			KU842962
Chromis pamae								MK657432
Chromis pelloura								MF123816
Chromis pembae								MK049176
Chromis punctipinnis	FJ616322	FJ616430	FJ616762	FJ616869	FJ616649	FJ616537	MW630594	JQ934974	AY289559	MZ423995	MZ423928
Chromis randalli	MK100717							MK100734	MK100727
Chromis sanctahelenae								MT726969
Chromis scotochiloptera								MK059781
Chromis scotti								MT726953
Chromis ternatensis	FJ616324	FJ616432	FJ616764	FJ616871	FJ616651	FJ616539		JF434892	JF458054	MZ423996	MZ423929
Chromis tingting		KF957467						MN166324
Chromis vanbebberae								MT726955	MT720923
Chromis verater									KP183437			KP183462
Chromis viridis	FJ616325	FJ616433	FJ616765	FJ616872	JN935828	FJ616540	AY208397	JF434900	AY208536
Chromis weberi	FJ616326	FJ616434	FJ616766	FJ616873	FJ616653	FJ616541	AY208399	JF434907	AY208537
Chromis woodsi								HM421816
Chromis xanthochira	FJ616327	FJ616435	FJ616767	FJ616874	FJ616654	FJ616542		JF434914	AY289561	MZ423997	MZ423930
Chromis xanthopterygia							AY208402		AY208538
Chromis xanthura	FJ616328	FJ616436	FJ616768	FJ616875	FJ616655	FJ616543	MW630598	JF434916	JF458078	MZ423998	MZ423931
Chromis yamakawai								LC499560
Chrysiptera biocellata	JQ707040	JQ707075	JQ707268	JQ707110	JQ707233	JQ707198		KP194732	MW631074
Chrysiptera brownriggii	FJ616329	FJ616437	FJ616769	FJ616876	FJ616656	FJ616544		JF434922	JF458084
Chrysiptera burtjonesi												MF668992
Chrysiptera caeruleolineata								FJ459574
Chrysiptera caesifrons							AY208437	BOLD:AAY8802	AY208572			KR092441
Chrysiptera chrysocephala	FJ616332	FJ616440	FJ616772	FJ616879	FJ616659	FJ616547	AY208438	FJ583193	AY208572	MZ424000	MZ423932	DQ212415
Chrysiptera cyanea	FJ616330	FJ616438	FJ616770	FJ616877	FJ616657	FJ616545	AY208428	FJ583168	AF097925	MZ423999	MZ423933
Chrysiptera ellenae												KT794298
Chrysiptera flavipinnis								KP194605
Chrysiptera galba	MW630282	MW630466			MW631479		AY208431	FJ583185	AY208568
Chrysiptera giti												KT794351
Chrysiptera glauca	JQ707041	JF457422	JQ707269	JQ707111		JQ707199	AY208432	JF434931	AY208569
Chrysiptera hemicyanea	MW630283	JF457418			AY208644		AY208434	MW630876	AY208570			KT794331
Chrysiptera leucopoma								MK657510	AY208571
Chrysiptera maurinae												KT794307
Chrysiptera oxycephala	FJ616331	FJ616439	FJ616771	FJ616878	FJ616658	FJ616546				MZ424001	MZ423934	KT794322
Chrysiptera papuensis												KT794316
Chrysiptera parasema	JQ707042	MW630469			MW631483		MW630668	FJ583190	MW631081
Chrysiptera rapanui	MK100719		MK100749	MK100723	MK100753	MK100744		MK100735	MK100719
Chrysiptera rex	AF081227							KU944325	GU562373
Chrysiptera rollandi	FJ616333	FJ616441	FJ616773	FJ616880	FJ616660	FJ616548	AY208439	KP195013	AY208573	MZ424002	MZ423935	KT794315
Chrysiptera sinclairi												KT794332
Chrysiptera springeri	FJ616334	FJ616442	FJ616774	FJ616881	FJ616661	FJ616549				MZ424003	MZ423936
Chrysiptera starcki								FJ583202
Chrysiptera talboti	FJ616335	FJ616443	FJ616775	FJ616882	FJ616662	FJ616550	AY208442	FJ583204	AY208574	MZ424004	MZ423937	EU256905
Chrysiptera taupou		JQ707077	JQ707270	JQ707112	JQ707235		AY208444	FJ583212	AY208575			EU256904
Chrysiptera traceyi	JQ707043	JQ707078	JQ707271	JQ707113	JQ707236	JQ707200	MW630672	JQ707146	JQ707176
Chrysiptera unimaculata	FJ616337	FJ616445	FJ616777	FJ616884	FJ616664	FJ616552		JF435153
Chrysiptera uswanasi												MK047658
Dascyllus abudafur		JF457438					AF489747	MF409472	JF458108
Dascyllus albisella		AF119405					AF489740	MG816679	AF119396
Dascyllus aruanus	FJ616338	FJ616446	FJ616778	FJ616885	FJ616665	FJ616553	AF489756	JF434952	AY208539	MZ424005	MZ423938
Dascyllus carneus	MW630215	JF457445	KR022549		AY208652		AF489772	JF434958	AY208540	KR022999
Dascyllus flavicaudus	MW630216	AF119407			AY208650		AF489777	KJ968022	AY208541
Dascyllus marginatus		AF119403	KR022523		AY208651		AF489783	KR023522	AY208542	KR022963
Dascyllus melanurus	FJ616339	FJ616447	FJ616779	FJ616886	FJ616666	FJ616554	AF489788	FJ583329	AY208543	MZ424006	MZ423939
Dascyllus reticulatus	FJ616340	FJ616448	FJ616780	FJ616887	FJ616667	FJ616555	AY103260	FJ583332	AY208544	MZ424007	MZ423940
Dascyllus strasburgi							AF489805	MK566889	KM455258
Dascyllus trimaculatus	FJ616341	FJ616449	FJ616781	FJ616888	AY208655	FJ616556	AF489823	FJ583333	AY208545	MZ424008	MZ423941
Dischistodus chrysopoecilus	AY279567	AY279670	FJ616782	FJ616889	FJ616669	FJ616557				AY279773	MZ423942
Dischistodus melanotus	FJ616343	FJ616451	FJ616783	FJ616890	FJ616670	FJ616558	AY208445	KP194486	AY208576
Dischistodus perspicillatus	FJ616344	FJ616452	FJ616784	FJ616891	FJ616671	FJ616559	MW630674	KP194892	MW631087	MZ424009	MZ423943
Dischistodus prosopotaenia	FJ616345	FJ616453	FJ616785	FJ616892	FJ616672	FJ616560	MW630675	KP194954	MW631088	MZ424010	MZ423944
Dischistodus pseudochrysopoecilus	FJ616346	FJ616454	FJ616786	FJ616893	FJ616673	FJ616561		FJ583367		MZ424011	MZ423945
Hemiglyphidodon plagiometopon	FJ616347	FJ616455	FJ616787	FJ616894	FJ616674	FJ616562	AY208446	KP194554	AY208577
Hypsypops rubicundus	FJ616348	FJ616456	FJ616788	FJ616895	FJ616675	FJ616563	MW630626	JN600313	MW631039	MZ424012	MZ423946
Lepidozygus tapeinosoma	FJ616349	FJ616457	FJ616789	FJ616896	MW631441	FJ616564		JQ431882		MZ424013	MZ423947
Mecaenichthys immaculatus	FJ616350	FJ616458	FJ616790	FJ616897	FJ616677	FJ616565	MW630627	BOLD:AAF1057	MW631041	MZ424014	MZ423948
Microspathodon bairdii					JX189897			LIDMA1499-12
Microspathodon chrysurus	FJ616351	FJ616459	FJ616791	FJ616898	FJ616678	FJ616566	AY208449	JQ841722	AY208578
Microspathodon dorsalis	FJ616352	FJ616460	FJ616792	FJ616899	FJ616679	FJ616567		LIDMA828-11		MZ424015	MZ423949
Neoglyphidodon bonang								MK256665
Neoglyphidodon carlsoni	JQ707044	JQ707079	JQ707272		JQ707237		MW630688	JQ707147	JQ707177
Neoglyphidodon melas	FJ616353	FJ616461	FJ616793	FJ616900	FJ616680	FJ616568	AY208450	FJ583725	AY208579
Neoglyphidodon nigroris	FJ616354	FJ616462	FJ616794	FJ616901	FJ616681	FJ616569	AY208451	FJ583732	AY208580	MZ424016	MZ423950
Neoglyphidodon oxyodon	FJ616355	FJ616463	FJ616795	FJ616902	FJ616682	FJ616570	AY208453	FJ583735	AY208581	MZ424017	MZ423951
Neoglyphidodon polyacanthus	JQ707045	AF285953	JQ707273		JQ707238	JQ707202	AY208454	JQ707148	AY208582
Neoglyphidodon thoracotaeniatus	FJ616356	FJ616464	FJ616796	FJ616903	FJ616683	FJ616571				MZ424018	MZ423952
Neopomacentrus aktites	MW630312	MW630495			AY208661		AY208457	LIDMA2697-17
Neopomacentrus anabatoides	MZ367591	MZ366553	MZ423906	MZ423898	MZ423902	MZ423891
Neopomacentrus aquadulcis								ADD7833
Neopomacentrus azysron	FJ616357	FJ616465	FJ616797	FJ616904	FJ616684	FJ616572	MW630694	JF435054	JF458181	MZ424019	MZ423953
Neopomacentrus bankieri	JN935812				JN935822			AMS805-08
Neopomacentrus cyanomos	JQ707046	AY098631	JQ707274	JQ707114	JQ707239	JQ707203	AY208455	JF435057	AY208583
Neopomacentrus filamentosus							AY208456	LIDMA2704-17	AY208584
Neopomacentrus fuliginosus								MG220296
Neopomacentrus metallicus	JQ707047	JQ707082	JQ707275	JQ707115	JQ707240	JQ707204	MW630695	JQ707149	MW631107
Neopomacentrus miryae		MW630498					AY208459		AY208585			EU447350
Neopomacentrus nemurus	MW630316	MW630499			MW631511		AY208460	BOLD:AAY8928	AY208586
Neopomacentrus sindensis		MW630500			AY208660		AY208462	KJ129020	AY208587
Neopomacentrus sororius	MW630318	MW630501			MW631512		MW630696	BOLD:AAC8318	MW631108
Neopomacentrus taeniurus	FJ616358	FJ616466	FJ616798	FJ616905	FJ616685	FJ616573		BOLD:ADD5505		MZ424020	MZ423954
Neopomacentrus violascens								MG220313
Neopomacentrus xanthurus								LIDMA2545-16
Nexilosus latifrons								LIDMA1248-12
Parma alboscapularis	MW630244	MW630433			MW631444		MW630629	MW630833	MW631043
Parma mccullochi		MN473747
Parma microlepis	FJ616360	FJ616468	FJ616799	FJ616907	FJ616686	FJ616574	MW630630	AMS411-08	MW631044
Parma occidentalis		MN473748
Parma oligolepis	AF285932	AF285954		JQ707116	AY208662	JQ707205	AY208464	JQ707150	AY208588
Parma victoriae	MW630246	MN473749					MW630632	BOLD:ADM7455	MW631046
Plectroglyphidodon altus	AF081243							LIDMA1451-12
Plectroglyphidodon apicalis	FJ616384	FJ616492	FJ616823	FJ616931	FJ616710	FJ616598		KP194798		MZ424021	MZ423955
Plectroglyphidodon aureus								MK567113	KM455304
Plectroglyphidodon dickii	FJ616361	FJ616469	FJ616800	FJ616908	FJ616687	FJ616575	AY208465	JQ350224	AY208589	MZ424022	MZ423956
Plectroglyphidodon emeryi								MK657317	KM455471
Plectroglyphidodon fasciolatus	FJ616386	FJ616494	FJ616825	FJ616933	FJ616712	FJ616600		JQ432165	KM455480			EU127074
Plectroglyphidodon gascoynei	JN935814				JN935824			RESIC190-11
Plectroglyphidodon imparipennis		JF457557						JF435072	JF458195
Plectroglyphidodon insularis	LC069645
Plectroglyphidodon johnstonianus	MW630248	JF457561			MW631449		MW630634	JF435077	MW631048
Plectroglyphidodon leucozonus	FJ616363	FJ616471	FJ616802	FJ616910	FJ616689	FJ616577	AY208467	JQ432013	AY208590	MZ424023	MZ423957
Plectroglyphidodon luteobrunneus		JF457578						JF435094	JF458207
Plectroglyphidodon marginatus								MG816736
Plectroglyphidodon obreptus	FJ616390	FJ616498	FJ616829	FJ616937	FJ616716	FJ616604		LIDMA1597-12		MZ424024	MZ423958
Plectroglyphidodon phoenixensis		JF457571						JF435087	JF458202
Plectroglyphidodon randalli		JF457573						JF435092	JF458203
Plectroglyphidodon sagmarius								KY207855.1	KM455286
Pomacentrus adelus		MW630502			AY208664		AY208469	RESIC007-11	AY208591
Pomacentrus albiaxillaris		MF828532						KY463258				MF828561
Pomacentrus albicaudatus								MN560836
Pomacentrus alexanderae	FJ616365	FJ616473	FJ616804	FJ616912	FJ616691	FJ616579		FTWS942-09		MZ424025	MZ423959
Pomacentrus alleni	JQ707049	JQ707084	JQ707277	JQ707117	JQ707242	JQ707206	MW630699	FJ583889	KM198776
Pomacentrus amboinensis	JN935811	FJ616474	FJ616805	FJ616913	JN935821	FJ616580	MW630700	KP194944	MW631112	MZ424026	MZ423960
Pomacentrus aquilus		MW630506			MW631517		MW630701	MW630914	MW631113
Pomacentrus arabicus		JF457583						JF435099	JF458212
Pomacentrus armillatus
Pomacentrus aurifrons									JX001654
Pomacentrus auriventris	JQ707050	JQ707085	JQ707278		JQ707243	JQ707207	MW630704	JQ707152	KM198761
Pomacentrus australis					AY208668		AY208472	HM902416	AY208592
Pomacentrus baenschi	JQ707051	JF457592	JQ707279	JQ707118	JQ707244	JQ707208	MW630705	JF435100	JF458215
Pomacentrus bangladeshius								MK340682
Pomacentrus bankanensis	FJ616367	FJ616475	FJ616806	FJ616914	FJ616693	FJ616581	AY208473	KP194678	AY208593	MZ424027	MZ423961
Pomacentrus brachialis	FJ616368	FJ616476	FJ616807	FJ616915	FJ616694	FJ616582	AY208475	KP194551	AY208594	MZ424028	MZ423962
Pomacentrus burroughi	FJ616369	FJ616477	FJ616808	FJ616916	FJ616695	FJ616583					MZ423963
Pomacentrus caeruleopuncatus	JQ707052	JQ707087	JQ707280	JQ707119	JQ707245	JQ707209		JQ707154	KM198771
Pomacentrus caeruleus	JQ707053	JF457599	JQ707281	JQ707120	JQ707246	JQ707210	MW630707	JF435110	JF458222
Pomacentrus callainus	JQ707054	JQ707089	JQ707282	JQ707121	JQ707247	JQ707211	MW630708	JQ707156	MW631120			EU256724
Pomacentrus chrysurus	FJ616370	FJ616478	FJ616809	FJ616917	FJ616696	FJ616584	AY208476	KP194814	AY208595	MZ424029	MZ423964
Pomacentrus coelestis	FJ616371	FJ616479	FJ616810	FJ616918	FJ616697	MZ423892	AY208478	FJ583898	AY208596	MZ424030	MZ423965	EF420785
Pomacentrus flavioculus		MF828499			MW631526		MW630711	MF828505	MW631123			MF828558
Pomacentrus flavoaxillaris		MF828536						KY463262				MF828566
Pomacentrus geminospilus								MK777552
Pomacentrus grammorhynchus	FJ616372	FJ616480	FJ616811	FJ616919	FJ616698	FJ616586	AY208479	ASIZP0805143	AY208597	MZ424031	MZ423966
Pomacentrus imitator	JQ707055	JQ707090	JQ707283	JQ707122	JQ707248	JQ707212		JQ707157	JQ707182			MF828511
Pomacentrus lepidogenys	FJ616373	FJ616481	FJ616812	FJ616920	FJ616699	FJ616587	AY208481	KP194784	AY208598	MZ424041	MZ423967	MF828559
Pomacentrus leptus							AY208483		AY208599
Pomacentrus littoralis								BOLD:AAF1470
Pomacentrus maafu					MW631528		MW630713	MW630926	MW631125			JX506313
Pomacentrus magniseptus		MF828515						KY463241				MF828545
Pomacentrus melanochir		MF828540						KY463266				MF828569
Pomacentrus micronesicus								JX232392	KM198839			KJ779377
Pomacentrus microspilus		MW630519			MW631529		MW630714	MW630927	MW631126
Pomacentrus milleri		MW630520			MW631531		AY208485	MW630929	AY208600
Pomacentrus moluccensis	FJ616374	FJ616482	FJ616813	FJ616921	FJ616700	MZ423893	AY208487	FJ583906	AY208601	MZ424032	MZ423968	DQ212365
Pomacentrus nagasakiensis	MZ367592	MZ366554	MZ423907	MZ423899	MZ423903	MZ423894	AY208488	FJ583909	AY208602
Pomacentrus nigriradiatus		MF828523						KY463249				MF828548
Pomacentrus nigromanus	FJ616375	FJ616483	FJ616814	FJ616922	FJ616701	FJ616589	AY208490		AY208603
Pomacentrus nigromarginatus	FJ616376	FJ616484	FJ616815	FJ616923	FJ616702	FJ616590		KU944390		MZ424033	MZ423969
Pomacentrus pavo	JQ707056	EF095605	JQ707284	JQ707123	EF095673	JQ707213	AY208492	JF435116	AY208604
Pomacentrus philippinus	FJ616377	FJ616485	FJ616816	FJ616924	FJ616703	FJ616591	AY208494	RESIC215-11	AY208605			MF828542
Pomacentrus reidi					AY208672		AY208497	KP194215	AY208606
Pomacentrus similis									KM198837
Pomacentrus smithi					AY208670		AY208498		AY208607
Pomacentrus spilotoceps	MW630338	MW630521	JQ707285	JQ707124	JQ707250	JQ707214	MW630717	JQ707159	JQ707183
Pomacentrus stigma	FJ616378	FJ616486	FJ616817	FJ616925	FJ616704	FJ616592				MZ424034	MZ423970
Pomacentrus sulfureus	JQ707057	JF457609		JQ707125	JQ707251	JQ707215	MW630718	JF435127	JQ707184
Pomacentrus taeniometopon	LC069648							KU892931
Pomacentrus trichrourus		JF457613						JF435129	JF458240
Pomacentrus trilineatus	MW630340	JF457615	JQ707286	JQ707126	JQ707252	JQ707216	AY208500	JF435133	AY208608
Pomacentrus tripunctatus	LC104610							KP194187
Pomacentrus vaiuli	MZ367593	AF285957	FJ616818	FJ616926	FJ616705	MZ423895	AY208502	RESIC201-11	AY208609
Pomacentrus vatosoa								MK770782
Pomacentrus wardi					MW631536		MW630721	KP194786	MW631133
Pomacentrus xanthosternus								BOLD:AAU3988
Pomachromis fuscidorsalis	MW630293	JF457621					AY208503	KJ968204	AY208610
Pomachromis richardsoni	FJ616380	FJ616488	FJ616819	FJ616927	FJ616706	FJ616594	MW630678	COLOR409-15	MW631090
Pristotis obtusirostris	FJ616382	FJ616490	FJ616821	FJ616929	FJ616708	FJ616596	MW630722	HQ956579	MW631134
Pycnochromis abruptus								KY207677.1	KM455224
Pycnochromis acares	MW630220	JF457363			MW631418		MW630605	JF434864	JF458029
Pycnochromis alleni	LC104635
Pycnochromis amboinensis	FJ616314	FJ616422	FJ616754	FJ616861	FJ616641	FJ616529	AY208372	KM357716	AY208523
Pycnochromis atripes	JQ707031	JQ707066	JQ707260	JQ707101	JQ707224	JQ707190	AY208378	KM357712	AY208526
Pycnochromis bami								MK657090	KM455346
Pycnochromis caudalis									AY289557
Pycnochromis delta	JQ707034	JQ707069	JQ707263	JQ707104	JQ707227	JQ707193		JQ707137	JQ707170
Pycnochromis dimidiatus	JQ707035	JF457377	JQ707264	JQ707105	JQ707228	JQ707194		JF434879	JF458048
Pycnochromis fatuhivae								KY207729.1	KM455248
Pycnochromis fieldi	MW630224	MW630415			MW631422		MW630609		KC311948
Pycnochromis hanui								MG816676
Pycnochromis howsoni								KM357711
Pycnochromis iomelas	AF285926	AF285948			MW631423		AY208387	KJ967977	AY208531
Pycnochromis leucurus								MK566867
Pycnochromis lineata		MN473599
Pycnochromis margaritifer	FJ616318	FJ616426	FJ616758	FJ616865	FJ616645	FJ616533	AY208389	KF929750	AY208532	MZ424035	MZ423971
Pycnochromis nigrurus	JQ707038	JF457385	JQ707266	JQ707108	JQ707231	JQ707196	MW630612	JF434888	JQ707174
Pycnochromis ovatiformis	FJ616321	FJ616429	FJ616761	FJ616868	FJ616648	FJ616536				MZ424036	MZ423972
Pycnochromis pacifica		JF457365			AY208641		AY208370	JF434866	AY208522
Pycnochromis retrofasciatus	FJ616323	FJ616431	FJ616763	FJ616870	FJ616650	FJ616538	AY208396	KU944320	AY208535		MZ423973
Pycnochromis vanderbilti	JQ707039	JF457389	JQ707267	JQ707109	JQ707232	JQ707197	MW630614	KJ967978	JF458060
Similiparma hermani	FJ616383	FJ616491	FJ616822	FJ616930	FJ616709	FJ616597				MZ424037	MZ423974
Similiparma lurida	FJ616291	FJ616399	FJ616731	FJ616838	FJ616619	FJ616507	MW630637		EF439184
Stegastes acapulcoensis								LIDMA1500-12
Stegastes adustus	JQ707059	JQ707094	JQ707287	JQ707127	JQ707253	JQ707217		JQ839902
Stegastes albifasciatus	JQ707060	JF457636	JQ707288	JQ707128	JQ707254	JQ707218	MW630638	JF435152	JQ707185
Stegastes arcifrons	MW630253	MW630441			MW631453		MW630639	LIDMA1244-12	MW631052			KC797689
Stegastes baldwini								PRJNA448430
Stegastes beebei		MW630442			MW631454		MW630640	LIDMA1270-12	MW631053
Stegastes diencaeus	FJ616385	FJ616493	FJ616824	FJ616932	FJ616711	FJ616599	MW630641	JQ842327	MW631054
Stegastes flavilatus	JQ729319	JQ729324	JQ729300	JQ729308	JQ729303	JQ729329	MW630642	JQ729311	JQ729314
Stegastes fuscus		KM077261						KM077189	KM077207
Stegastes imbricatus	FJ616387	FJ616495	FJ616826	FJ616934	FJ616713	FJ616601
Stegastes lacrymatus	FJ616362	FJ616470	FJ616801	FJ616909	FJ616688	FJ616576		JQ432009	JF458200	MZ424038	MZ423975
Stegastes leucostictus	FJ616388	FJ616496	FJ616827	FJ616935	FJ616714	FJ616602		JQ841015
Stegastes limbatus		JF457638						JF435154	JF458252
Stegastes lividus	AF081245	JF457645						JF435161	JF458256
Stegastes nigricans	FJ616389	FJ616497	FJ616828	FJ616936	FJ616715	FJ616603	MW630644	JF435165	JF458260	MZ424039	MZ423976	DQ212457
Stegastes otophorus								LIDM757-07
Stegastes partitus	FJ616391	FJ616499	MZ423908	FJ616938	FJ616717	FJ616605	MW630645	JQ839909	MW631058	MZ424040		AF370451
Stegastes pelicieri		JF457655						JQ350370	JF458266
Stegastes pictus		KM077255						LIDM734-07	KM077201
Stegastes planifrons	JQ707062	JQ707097	JQ707290	JQ707130	JQ707256	JQ707220	AY208504	JQ840716	AY208611			AF370452
Stegastes punctatus								IPCOM329-10
Stegastes rectifraenum	JQ729320	JQ729325		JQ729309	JQ729304		MW630647	LIDMA1860-13	JQ729315
Stegastes rocasensis								BOLD:AAC3596
Stegastes sanctipauli		KM077270						KM077198	KM077216
Stegastes variabilis		KM077258				KT002411		JQ840329	KT002410
Stegastes xanthurus	AF285938	AF285960					MW630648	MW630852	MW631061
Teixeirichthys jordani	FJ616392	FJ616500	FJ616831	FJ616939	FJ616718	FJ616606		KP266745
zAmphistichus argenteus		EF458402	AY279880	FJ616940	FJ616719	FJ616607		JX487275	JN125235	AY279777
zCymatogaster aggregata	AP009128	FJ616502	FJ616833	FJ616942	FJ616721	FJ616609	AP009128	AP009128	AF370623	AY662811
zEmbiotoca jacksoni	AY279573	AY279676	AY279882	FJ616944	FJ616723	FJ616611		KM019278	KU530212	AY279779
zPtychochromis oligacanthus	AY279564	AY279667	AY279873	FJ616945	FJ616725	FJ616613		AY263874	AF370630	AY279770
zThorichthys meeki	AY279566	GU817230	AY279875	FJ616947	FJ616728	FJ616616		EU751976	KU854631	AY279772
