# Supplementary material for: Phylogeny of the damselfishes (Pomacentridae) and patterns of asymmetrical diversification in body size and feeding ecology
Source: PLoS One. 2021 Oct 27;16(10):e0258889. doi: 10.1371/journal.pone.0258889 (PMC8550381; doi:10.1371/journal.pone.0258889)
Supplement: S1 File — (ZIP) [file pone.0258889.s001.zip › SupportingInfoFinal/S1_TreeFile_BestML.tre]

#NEXUS
begin taxa;
	dimensions ntax=350;
	taxlabels
	zPtychochromis_oligacanthus
	zAmphistichus_argenteus
	zCymatogaster_aggregata
	zEmbiotoca_jacksoni
	Mecaenichthys_immaculatus
	Parma_mccullochi
	Parma_victoriae
	Parma_oligolepis
	Parma_occidentalis
	Parma_alboscapularis
	Parma_microlepis
	Microspathodon_bairdii
	Microspathodon_chrysurus
	Microspathodon_dorsalis
	Nexilosus_latifrons
	Hypsypops_rubicundus
	Similiparma_hermani
	Similiparma_lurida
	Plectroglyphidodon_imparipennis
	Plectroglyphidodon_sagmarius
	Plectroglyphidodon_leucozonus
	Plectroglyphidodon_randalli
	Plectroglyphidodon_dickii
	Plectroglyphidodon_johnstonianus
	Plectroglyphidodon_phoenixensis
	Plectroglyphidodon_insularis
	Plectroglyphidodon_altus
	Plectroglyphidodon_apicalis
	Plectroglyphidodon_obreptus
	Plectroglyphidodon_fasciolatus
	Plectroglyphidodon_luteobrunneus
	Plectroglyphidodon_gascoynei
	Plectroglyphidodon_emeryi
	Plectroglyphidodon_aureus
	Plectroglyphidodon_marginatus
	Lepidozygus_tapeinosoma
	Stegastes_lacrymatus
	Stegastes_pelicieri
	Stegastes_lividus
	Stegastes_punctatus
	Stegastes_nigricans
	Stegastes_albifasciatus
	Stegastes_limbatus
	Stegastes_arcifrons
	Stegastes_fuscus
	Stegastes_imbricatus
	Stegastes_planifrons
	Stegastes_acapulcoensis
	Stegastes_rectifraenum
	Stegastes_rocasensis
	Stegastes_sanctipauli
	Stegastes_partitus
	Stegastes_pictus
	Stegastes_otophorus
	Stegastes_baldwini
	Stegastes_beebei
	Stegastes_flavilatus
	Stegastes_adustus
	Stegastes_diencaeus
	Stegastes_leucostictus
	Stegastes_variabilis
	Stegastes_xanthurus
	Chromis_atripectoralis
	Chromis_viridis
	Chromis_flavaxilla
	Chromis_ternatensis
	Chromis_klunzingeri
	Azurina_cyanea
	Azurina_brevirostris
	Azurina_elerae
	Azurina_lepidolepis
	Azurina_multilineata
	Azurina_atrilobata
	Azurina_hirundo
	Dascyllus_melanurus
	Dascyllus_abudafur
	Dascyllus_aruanus
	Dascyllus_marginatus
	Dascyllus_flavicaudus
	Dascyllus_reticulatus
	Dascyllus_carneus
	Dascyllus_albisella
	Dascyllus_strasburgi
	Dascyllus_trimaculatus
	Pycnochromis_acares
	Pycnochromis_nigrurus
	Pycnochromis_lineata
	Pycnochromis_vanderbilti
	Pycnochromis_delta
	Pycnochromis_atripes
	Pycnochromis_alleni
	Pycnochromis_dimidiatus
	Pycnochromis_abruptus
	Pycnochromis_margaritifer
	Pycnochromis_fieldi
	Pycnochromis_hanui
	Pycnochromis_pacifica
	Pycnochromis_leucurus
	Pycnochromis_retrofasciatus
	Pycnochromis_iomelas
	Pycnochromis_bami
	Pycnochromis_ovatiformis
	Pycnochromis_amboinensis
	Pycnochromis_howsoni
	Pycnochromis_caudalis
	Pycnochromis_fatuhivae
	Chromis_fumea
	Chromis_nitida
	Chromis_pamae
	Chromis_randalli
	Chromis_notata
	Chromis_ovalis
	Chromis_kennensis
	Chromis_yamakawai
	Chromis_dispila
	Chromis_hypsilepis
	Chromis_chrysura
	Chromis_mirationis
	Chromis_pelloura
	Chromis_abyssicola
	Chromis_mamatapara
	Chromis_okamurai
	Chromis_tingting
	Chromis_albomaculata
	Chromis_abyssus
	Chromis_circumaurea
	Chromis_lubbocki
	Chromis_limbata
	Chromis_chromis
	Chromis_cadenati
	Chromis_sanctahelenae
	Chromis_crusma
	Chromis_punctipinnis
	Chromis_alta
	Chromis_limbaughi
	Chromis_enchrysura
	Chromis_vanbebberae
	Chromis_insolata
	Chromis_scotti
	Chromis_alpha
	Chromis_degruyi
	Chromis_bowesi
	Chromis_earina
	Chromis_katoi
	Chromis_verater
	Chromis_opercularis
	Chromis_anadema
	Chromis_xanthura
	Chromis_woodsi
	Chromis_albicauda
	Chromis_analis
	Chromis_flavapicis
	Chromis_hangganan
	Chromis_pembae
	Chromis_gunting
	Chromis_cinerascens
	Chromis_scotochiloptera
	Chromis_xanthochira
	Chromis_weberi
	Chromis_xanthopterygia
	Abudefduf_declivifrons
	Abudefduf_concolor
	Abudefduf_taurus
	Abudefduf_septemfasciatus
	Abudefduf_notatus
	Abudefduf_sordidus
	Abudefduf_whitleyi
	Abudefduf_bengalensis
	Abudefduf_nigrimargo
	Abudefduf_sparoides
	Abudefduf_margariteus
	Abudefduf_natalensis
	Abudefduf_caudobimaculatus
	Abudefduf_vaigiensis
	Abudefduf_conformis
	Abudefduf_sexfasciatus
	Abudefduf_abdominalis
	Abudefduf_troschelii
	Abudefduf_saxatilis
	Abudefduf_hoefleri
	Abudefduf_lorenzi
	Chrysiptera_galba
	Chrysiptera_rapanui
	Chrysiptera_starcki
	Chrysiptera_biocellata
	Chrysiptera_brownriggii
	Chrysiptera_leucopoma
	Chrysiptera_glauca
	Chrysiptera_caeruleolineata
	Chrysiptera_unimaculata
	Pomachromis_fuscidorsalis
	Pomachromis_richardsoni
	Dischistodus_melanotus
	Dischistodus_pseudochrysopoecilus
	Dischistodus_chrysopoecilus
	Dischistodus_perspicillatus
	Dischistodus_prosopotaenia
	Cheiloprion_labiatus
	Chrysiptera_caesifrons
	Chrysiptera_chrysocephala
	Chrysiptera_rex
	Chrysiptera_cyanea
	Chrysiptera_taupou
	Chrysiptera_rollandi
	Chrysiptera_talboti
	Chrysiptera_flavipinnis
	Chrysiptera_traceyi
	Chrysiptera_giti
	Chrysiptera_hemicyanea
	Chrysiptera_parasema
	Chrysiptera_springeri
	Chrysiptera_ellenae
	Chrysiptera_oxycephala
	Chrysiptera_uswanasi
	Chrysiptera_burtjonesi
	Chrysiptera_sinclairi
	Chrysiptera_maurinae
	Chrysiptera_papuensis
	Hemiglyphidodon_plagiometopon
	Acanthochromis_polyacanthus
	Altrichthys_curatus
	Altrichthys_alelia
	Altrichthys_azurelineatus
	Neoglyphidodon_oxyodon
	Neoglyphidodon_polyacanthus
	Neoglyphidodon_bonang
	Neoglyphidodon_melas
	Neoglyphidodon_carlsoni
	Neoglyphidodon_nigroris
	Neoglyphidodon_thoracotaeniatus
	Amblyglyphidodon_ternatensis
	Amblyglyphidodon_batunaorum
	Amblyglyphidodon_aureus
	Amblyglyphidodon_flavopurpureus
	Amblyglyphidodon_flavilatus
	Amblyglyphidodon_curacao
	Amblyglyphidodon_indicus
	Amblyglyphidodon_orbicularis
	Amblyglyphidodon_melanopterus
	Amblyglyphidodon_leucogaster
	Amblyglyphidodon_silolona
	Pristotis_obtusirostris
	Teixeirichthys_jordani
	Neopomacentrus_fuliginosus
	Neopomacentrus_xanthurus
	Neopomacentrus_miryae
	Neopomacentrus_sindensis
	Neopomacentrus_cyanomos
	Neopomacentrus_nemurus
	Neopomacentrus_metallicus
	Neopomacentrus_azysron
	Neopomacentrus_sororius
	Neopomacentrus_aquadulcis
	Neopomacentrus_anabatoides
	Neopomacentrus_violascens
	Neopomacentrus_aktites
	Neopomacentrus_filamentosus
	Neopomacentrus_bankieri
	Neopomacentrus_taeniurus
	Amphiprion_biaculeatus
	Amphiprion_ocellaris
	Amphiprion_percula
	Amphiprion_latezonatus
	Amphiprion_clarkii
	Amphiprion_tricinctus
	Amphiprion_akallopisos
	Amphiprion_perideraion
	Amphiprion_pacificus
	Amphiprion_sandaracinos
	Amphiprion_chrysopterus
	Amphiprion_leucokranos
	Amphiprion_bicinctus
	Amphiprion_omanensis
	Amphiprion_chagosensis
	Amphiprion_nigripes
	Amphiprion_chrysogaster
	Amphiprion_allardi
	Amphiprion_latifasciatus
	Amphiprion_polymnus
	Amphiprion_sebae
	Amphiprion_akindynos
	Amphiprion_mccullochi
	Amphiprion_ephippium
	Amphiprion_barberi
	Amphiprion_frenatus
	Amphiprion_melanopus
	Amphiprion_rubrocinctus
	Amblypomacentrus_annulatus
	Amblypomacentrus_breviceps
	Amblypomacentrus_clarus
	Amblypomacentrus_kuiteri
	Amblypomacentrus_tricinctus
	Pomacentrus_xanthosternus
	Pomacentrus_leptus
	Pomacentrus_pavo
	Pomacentrus_micronesicus
	Pomacentrus_auriventris
	Pomacentrus_coelestis
	Pomacentrus_similis
	Pomacentrus_caeruleus
	Pomacentrus_alleni
	Pomacentrus_caeruleopunctatus
	Pomacentrus_burroughi
	Pomacentrus_grammorhynchus
	Pomacentrus_albicaudatus
	Pomacentrus_sulfureus
	Pomacentrus_trichrourus
	Pomacentrus_vatosoa
	Pomacentrus_aquilus
	Pomacentrus_arabicus
	Pomacentrus_baenschi
	Pomacentrus_trilineatus
	Pomacentrus_melanochir
	Pomacentrus_bangladeshius
	Pomacentrus_taeniometopon
	Pomacentrus_tripunctatus
	Pomacentrus_adelus
	Pomacentrus_geminospilus
	Pomacentrus_littoralis
	Pomacentrus_maafu
	Pomacentrus_amboinensis
	Pomacentrus_moluccensis
	Pomacentrus_spilotoceps
	Pomacentrus_armillatus
	Pomacentrus_bankanensis
	Pomacentrus_vaiuli
	Pomacentrus_wardi
	Pomacentrus_australis
	Pomacentrus_philippinus
	Pomacentrus_nigriradiatus
	Pomacentrus_flavoaxillaris
	Pomacentrus_magniseptus
	Pomacentrus_flavioculus
	Pomacentrus_imitator
	Pomacentrus_albiaxillaris
	Pomacentrus_alexanderae
	Pomacentrus_nigromarginatus
	Pomacentrus_aurifrons
	Pomacentrus_smithi
	Pomacentrus_brachialis
	Pomacentrus_nigromanus
	Pomacentrus_callainus
	Pomacentrus_lepidogenys
	Pomacentrus_reidi
	Pomacentrus_stigma
	Pomacentrus_microspilus
	Pomacentrus_milleri
	Pomacentrus_chrysurus
	Pomacentrus_nagasakiensis
	zThorichthys_meeki
;
end;
begin trees;
	tree bestREP3 = [&U] (zPtychochromis_oligacanthus:0.13760402,((zAmphistichus_argenteus:0.05949503,(zCymatogaster_aggregata:0.07474101,zEmbiotoca_jacksoni:0.06018064):0.03368858):0.21670653,(((Mecaenichthys_immaculatus:0.07571954,((Parma_mccullochi:0.00809363,Parma_victoriae:0.00718632):0.01499897,(Parma_oligolepis:0.05118569,(Parma_occidentalis:1.0E-8,(Parma_alboscapularis:0.01800225,Parma_microl…
end;
begin figtree;
	set appearance.backgroundColorAttribute="Default";
	set appearance.backgroundColour=#-1;
	set appearance.branchColorAttribute="User selection";
	set appearance.branchLineWidth=1.0;
	set appearance.branchMinLineWidth=0.0;
	set appearance.branchWidthAttribute="Fixed";
	set appearance.foregroundColour=#-16777216;
	set appearance.selectionColour=#-2144520576;
	set branchLabels.colorAttribute="User selection";
	set branchLabels.displayAttribute="Branch times";
	set branchLabels.fontName="sansserif";
	set branchLabels.fontSize=8;
	set branchLabels.fontStyle=0;
	set branchLabels.isShown=false;
	set branchLabels.significantDigits=4;
	set layout.expansion=228;
	set layout.layoutType="RECTILINEAR";
	set layout.zoom=89;
	set legend.attribute=null;
	set legend.fontSize=10.0;
	set legend.isShown=false;
	set legend.significantDigits=4;
	set nodeBars.barWidth=4.0;
	set nodeBars.displayAttribute=null;
	set nodeBars.isShown=false;
	set nodeLabels.colorAttribute="User selection";
	set nodeLabels.displayAttribute="Node ages";
	set nodeLabels.fontName="sansserif";
	set nodeLabels.fontSize=8;
	set nodeLabels.fontStyle=0;
	set nodeLabels.isShown=false;
	set nodeLabels.significantDigits=4;
	set nodeShape.colourAttribute=null;
	set nodeShape.isShown=false;
	set nodeShape.minSize=10.0;
	set nodeShape.scaleType=Width;
	set nodeShape.shapeType=Circle;
	set nodeShape.size=4.0;
	set nodeShape.sizeAttribute=null;
	set polarLayout.alignTipLabels=false;
	set polarLayout.angularRange=0;
	set polarLayout.rootAngle=0;
	set polarLayout.rootLength=100;
	set polarLayout.showRoot=true;
	set radialLayout.spread=0.0;
	set rectilinearLayout.alignTipLabels=false;
	set rectilinearLayout.curvature=0;
	set rectilinearLayout.rootLength=100;
	set scale.offsetAge=0.0;
	set scale.rootAge=1.0;
	set scale.scaleFactor=1.0;
	set scale.scaleRoot=false;
	set scaleAxis.automaticScale=true;
	set scaleAxis.fontSize=8.0;
	set scaleAxis.isShown=false;
	set scaleAxis.lineWidth=1.0;
	set scaleAxis.majorTicks=1.0;
	set scaleAxis.origin=0.0;
	set scaleAxis.reverseAxis=false;
	set scaleAxis.showGrid=true;
	set scaleBar.automaticScale=true;
	set scaleBar.fontSize=10.0;
	set scaleBar.isShown=true;
	set scaleBar.lineWidth=1.0;
	set scaleBar.scaleRange=0.0;
	set tipLabels.colorAttribute="User selection";
	set tipLabels.displayAttribute="Names";
	set tipLabels.fontName="sansserif";
	set tipLabels.fontSize=10;
	set tipLabels.fontStyle=0;
	set tipLabels.isShown=true;
	set tipLabels.significantDigits=4;
	set trees.order=true;
	set trees.orderType="increasing";
	set trees.rooting=true;
	set trees.rootingType="User Selection";
	set trees.transform=false;
	set trees.transformType="cladogram";
end;
